# Supplementary material for: Triaqua­bis­[4-(meth­oxy­carbon­yl)benzoato-κO 1]zinc dihydrate
Source: Acta Crystallogr Sect E Struct Rep Online. 2011 Mar 23;67(Pt 4):m475–6. doi: 10.1107/S1600536811010269 (PMC3099905; doi:10.1107/S1600536811010269)
Supplement: Supplementary file 1 [file e-67-0m475-sup1.cif]

##############################################################################
###                                                                        ###
###        Electronic paper (Acta Crystallographica Section E)             ###
###                                                                        ###
##############################################################################
#                                                                            #
# This CIF contains the data in a paper accepted for publication in Acta     #
# Crystallographica Section E. It conforms to the requirements of Notes      #
# for Authors for Section E, and has been peer reviewed under the auspices   #
# of the IUCr Commission on Journals.                                        #
#                                                                            #
# Full details of the Crystallographic Information File format               #
# are given in the paper "The Crystallographic Information File (CIF):       #
# a New Standard Archive File for Crystallography" by S. R. Hall, F. H.      #
# Allen and I. D. Brown [Acta Cryst. (1991), A47, 655-685].                  #
#                                                                            #
# The current version of the core CIF dictionary is obtainable from          #
# ftp://ftp.iucr.org/pub/cif_core.dic. The current version number is 2.4.    #
#                                                                            #
# Software is freely available for graphical display of the structure(s) in  #
# this CIF.  For information consult the CIF home page http://www.iucr.org/  #
# cif/home.html                                                              #
#                                                                            #
# This file may be used for bona fide research purposes within the           #
# scientific community so long as proper attribution is given to the journal # 
# article from which it was obtained.                                        #
#                                                                            #
##############################################################################
                                             
data_global
_audit_creation_method     'form.cif (version 2.0)'
_journal_data_validation_number     ?
_journal_date_recd_electronic     2011-03-10
_journal_date_accepted     2011-03-18
_journal_name_full     'Acta Crystallographica, Section E'
_journal_year     2011
_journal_volume     67
_journal_issue      4
_journal_page_first     m475
_journal_page_last     m476
_journal_paper_category     QM
_journal_coeditor_code     NC2223
_publ_contact_author_name     'Ulli Englert'
_publ_contact_author_address
;
Institut f\"ur Anorganische Chemie
RWTH Aachen
Landoltweg
52074 Aachen
Germany
;
_publ_contact_author_email     'ullrich.englert@ac.rwth-aachen.de'
_publ_contact_author_fax     '0049-241-8888288'
_publ_contact_author_phone     '0049-241-8094666'
_publ_section_title
;
Triaquabis[4-(methoxycarbonyl)benzoato-\k<i>O</i>^1^]zinc dihydrate
;
loop_
    _publ_author_name
    _publ_author_address
    '\,Serb, Mihaela-Diana'
;
   Faculty of Applied Chemistry and Materials Science
   University Politehnica of Bucharest
   Polizu 1
   RO-011061 Bucharest
   Romania
;
    'Wang, Yutian'
;
  Institut f\"ur Anorganische Chemie
      RWTH Aachen
      Landoltweg 1
      52074 Aachen
      Germany
;
    'Dumitru, Florina'
;
   Faculty of Applied Chemistry and Materials Science
   University Politehnica of Bucharest
   Polizu 1
   RO-011061 Bucharest
   Romania
;
    'Englert, Ulli'
;
    Institut f\"ur Anorganische Chemie
    RWTH Aachen
    Landoltweg 1
    52074 Aachen
    Germany
;
data_I
_chemical_name_systematic
;
Triaquabis[4-(methoxycarbonyl)benzoato-\k<i>O</i>^1^]zinc(II) dihydrate
;
_chemical_name_common     ?
_chemical_formula_moiety     'C18 H20 O11 Zn, 2(H2 O)'
_chemical_formula_sum     'C18 H24 O13 Zn'
_chemical_formula_iupac     '[Zn (C9 H7 O4)2 (H2 O)3], 2H2 O'
_chemical_formula_weight     513.74
_chemical_melting_point     ?
_symmetry_cell_setting     monoclinic
_symmetry_space_group_name_H-M     'C 2/c'
_symmetry_space_group_name_Hall     '-C 2yc'
loop_
    _symmetry_equiv_pos_as_xyz
    'x, y, z'
    '-x, y, -z+1/2'
    'x+1/2, y+1/2, z'
    '-x+1/2, y+1/2, -z+1/2'
    '-x, -y, -z'
    'x, -y, z-1/2'
    '-x+1/2, -y+1/2, -z'
    'x+1/2, -y+1/2, z-1/2'
_cell_length_a     13.7157(15)
_cell_length_b     5.9719(7)
_cell_length_c     25.874(3)
_cell_angle_alpha     90.00
_cell_angle_beta     91.551(2)
_cell_angle_gamma     90.00
_cell_volume     2118.5(4)
_cell_formula_units_Z     4
_cell_measurement_reflns_used     2818
_cell_measurement_theta_min     2.97
_cell_measurement_theta_max     30.58
_cell_measurement_temperature     130(2)
_exptl_crystal_description     plate
_exptl_crystal_colour     colorless
_exptl_crystal_size_max     0.28
_exptl_crystal_size_mid     0.17
_exptl_crystal_size_min     0.02
_exptl_crystal_density_diffrn     1.611
_exptl_crystal_density_meas     ?
_exptl_crystal_density_method     'not measured'
_exptl_crystal_F_000     1064
_exptl_absorpt_coefficient_mu     1.228
_exptl_absorpt_correction_type     multi-scan
_exptl_absorpt_process_details     '(SADABS; Bruker, 2004)'
_exptl_absorpt_correction_T_min     0.7249
_exptl_absorpt_correction_T_max     0.9759
_exptl_special_details
;
;
_diffrn_ambient_temperature     130(2)
_diffrn_radiation_type     MoK\a
_diffrn_radiation_wavelength     0.71073
_diffrn_radiation_source     'fine-focus sealed tube'
_diffrn_radiation_monochromator     graphite
_diffrn_measurement_device_type     'Bruker SMART APEX CCD'
_diffrn_measurement_method     \w
_diffrn_detector_area_resol_mean     ?
_diffrn_reflns_number     12212
_diffrn_reflns_av_R_equivalents     0.0448
_diffrn_reflns_av_sigmaI/netI     0.0320
_diffrn_reflns_theta_min     2.97
_diffrn_reflns_theta_max     27.49
_diffrn_reflns_theta_full     27.49
_diffrn_measured_fraction_theta_max     .999
_diffrn_measured_fraction_theta_full     .999
_diffrn_reflns_limit_h_min     -17
_diffrn_reflns_limit_h_max     17
_diffrn_reflns_limit_k_min     -7
_diffrn_reflns_limit_k_max     7
_diffrn_reflns_limit_l_min     -33
_diffrn_reflns_limit_l_max     33
_diffrn_standards_number     ?
_diffrn_standards_interval_count     ?
_diffrn_standards_interval_time     ?
_diffrn_standards_decay_%     0
_refine_special_details
;
Refinement of <i>F</i>^2^ against ALL reflections. The weighted <i>R</i>-factor
<i>wR</i> and goodness of fit <i>S</i> are based on <i>F</i>^2^, conventional
<i>R</i>-factors <i>R</i> are based on <i>F</i>, with <i>F</i> set to zero for
negative <i>F</i>^2^. The threshold expression of <i>F</i>^2^ >
\s(<i>F</i>^2^) is used only for calculating <i>R</i>-factors(gt) <i>etc</i>.
and is not relevant to the choice of reflections for refinement.
<i>R</i>-factors based on <i>F</i>^2^ are statistically about twice as large
as those based on <i>F</i>, and <i>R</i>- factors based on ALL data will be
even larger.
;
_reflns_number_total     2435
_reflns_number_gt     2269
_reflns_threshold_expression     I>2sigma(I)
_refine_ls_structure_factor_coef     Fsqd
_refine_ls_matrix_type     full
_refine_ls_R_factor_all     0.0348
_refine_ls_R_factor_gt     0.0320
_refine_ls_wR_factor_gt     0.0804
_refine_ls_wR_factor_ref     0.0827
_refine_ls_goodness_of_fit_ref     1.062
_refine_ls_restrained_S_all     1.062
_refine_ls_number_reflns     2435
_refine_ls_number_parameters     152
_refine_ls_number_restraints     0
_refine_ls_hydrogen_treatment     constr
_refine_ls_weighting_scheme     calc
_refine_ls_weighting_details
         'calc w=1/[\s^2^(Fo^2^)+(0.0415P)^2^+1.9928P] where P=(Fo^2^+2Fc^2^)/3'
_atom_sites_solution_hydrogens     geom
_atom_sites_solution_primary     direct
_atom_sites_solution_secondary     difmap
_refine_ls_shift/su_max     0.000
_refine_ls_shift/su_mean     0.000
_refine_diff_density_max     .434
_refine_diff_density_min     -.300
_refine_ls_extinction_method     none
_refine_ls_extinction_coef     ?
loop_
    _atom_type_symbol
    _atom_type_description
    _atom_type_scat_dispersion_real
    _atom_type_scat_dispersion_imag
    _atom_type_scat_source
    'C' 'C' .0033 .0016 'International Tables Vol C Tables 4.2.6.8 and 6.1.1.4'
    'O' 'O' .0106 .0060 'International Tables Vol C Tables 4.2.6.8 and 6.1.1.4'
    'Zn' 'Zn' .2839 1.4301
                         'International Tables Vol C Tables 4.2.6.8 and 6.1.1.4'
    'H' 'H' .0000 .0000 'International Tables Vol C Tables 4.2.6.8 and 6.1.1.4'
_computing_data_collection     'SMART (Bruker, 2001)'
_computing_cell_refinement     'SAINT-Plus (Bruker, 1999)'
_computing_data_reduction     'SAINT-Plus (Bruker, 1999)'
_computing_structure_solution     'SHELXS97 (Sheldrick, 2008)'
_computing_structure_refinement     'SHELXL97 (Sheldrick, 2008)'
_computing_molecular_graphics     'PLATON (Spek, 2009)'
_computing_publication_material     'SHELXL97 (Sheldrick, 2008)'
loop_
    _atom_site_type_symbol
    _atom_site_label
    _atom_site_fract_x
    _atom_site_fract_y
    _atom_site_fract_z
    _atom_site_U_iso_or_equiv
    _atom_site_adp_type
    _atom_site_calc_flag
    _atom_site_refinement_flags
    _atom_site_occupancy
    _atom_site_disorder_assembly
    _atom_site_disorder_group
    Zn Zn1 0.5000 0.22322(5) 0.2500 0.01550(11) Uani d S 1 . .
    O O1 0.43857(11) -0.1990(2) 0.16962(5) 0.0234(3) Uani d . 1 . .
    O O2 0.50650(10) 0.1406(2) 0.17621(5) 0.0206(3) Uani d . 1 . .
    O O3 0.30981(11) 0.0349(3) -0.08830(5) 0.0282(3) Uani d . 1 . .
    O O4 0.36264(11) 0.3853(2) -0.07513(5) 0.0256(3) Uani d . 1 . .
    O O5 0.5000 0.5587(3) 0.2500 0.0363(6) Uani d S 1 . .
    H H50 0.4839 0.6475 0.2239 0.053(9) Uiso d R 1 . .
    O O6 0.65137(10) 0.1991(3) 0.25858(6) 0.0263(3) Uani d . 1 . .
    H H60 0.6780 0.3069 0.2724 0.041(8) Uiso d R 1 . .
    H H61 0.6851 0.1665 0.2313 0.048(8) Uiso d R 1 . .
    C C1 0.45986(13) -0.0115(3) 0.15193(7) 0.0166(4) Uani d . 1 . .
    C C2 0.42900(12) 0.0408(3) 0.09683(6) 0.0153(4) Uani d . 1 . .
    C C3 0.38816(15) -0.1255(3) 0.06540(7) 0.0207(4) Uani d . 1 . .
    H H3 0.3786 -0.2715 0.0789 0.025 Uiso calc R 1 . .
    C C4 0.36134(14) -0.0791(3) 0.01444(7) 0.0207(4) Uani d . 1 . .
    H H4 0.3347 -0.1940 -0.0071 0.025 Uiso calc R 1 . .
    C C5 0.44032(15) 0.2554(3) 0.07716(8) 0.0209(4) Uani d . 1 . .
    H H5 0.4676 0.3701 0.0985 0.025 Uiso calc R 1 . .
    C C6 0.41201(15) 0.3030(3) 0.02661(8) 0.0218(4) Uani d . 1 . .
    H H6 0.4189 0.4506 0.0135 0.026 Uiso calc R 1 . .
    C C7 0.37346(13) 0.1352(3) -0.00510(7) 0.0158(4) Uani d . 1 . .
    C C8 0.34468(13) 0.1775(3) -0.06031(7) 0.0178(4) Uani d . 1 . .
    O O10 0.77354(10) 0.0523(3) 0.18399(5) 0.0229(3) Uani d . 1 . .
    H H100 0.8165 0.1421 0.1773 0.060(10) Uiso d R 1 . .
    H H101 0.7457 0.0254 0.1559 0.051(8) Uiso d R 1 . .
    C C10 0.33801(16) 0.4409(4) -0.12870(8) 0.0288(5) Uani d . 1 . .
    H H10A 0.3762 0.3468 -0.1517 0.043 Uiso calc R 1 . .
    H H10B 0.3529 0.5989 -0.1350 0.043 Uiso calc R 1 . .
    H H10C 0.2683 0.4142 -0.1355 0.043 Uiso calc R 1 . .
loop_
    _atom_site_aniso_label
    _atom_site_aniso_U_11
    _atom_site_aniso_U_22
    _atom_site_aniso_U_33
    _atom_site_aniso_U_12
    _atom_site_aniso_U_13
    _atom_site_aniso_U_23
    Zn1 0.02039(17) 0.01448(17) 0.01142(16) 0.000 -0.00319(11) 0.000
    O1 0.0324(8) 0.0186(7) 0.0188(7) -0.0025(6) -0.0073(6) 0.0041(5)
    O2 0.0232(7) 0.0263(8) 0.0120(6) -0.0072(6) -0.0019(5) -0.0022(5)
    O3 0.0412(8) 0.0253(8) 0.0174(7) -0.0040(7) -0.0100(6) 0.0009(6)
    O4 0.0369(8) 0.0218(8) 0.0176(7) -0.0032(6) -0.0065(6) 0.0071(6)
    O5 0.0728(17) 0.0133(10) 0.0215(10) 0.000 -0.0236(10) 0.000
    O6 0.0220(7) 0.0342(9) 0.0229(7) -0.0058(6) -0.0002(6) -0.0088(6)
    C1 0.0153(8) 0.0200(10) 0.0143(8) 0.0017(7) -0.0015(6) -0.0008(7)
    C2 0.0147(8) 0.0173(9) 0.0137(8) 0.0012(7) -0.0006(6) -0.0015(7)
    C3 0.0302(10) 0.0141(9) 0.0175(9) -0.0036(8) -0.0039(7) 0.0021(7)
    C4 0.0266(10) 0.0177(10) 0.0174(9) -0.0041(8) -0.0055(7) -0.0015(7)
    C5 0.0297(10) 0.0160(9) 0.0169(9) -0.0050(8) -0.0041(8) -0.0024(7)
    C6 0.0326(11) 0.0133(9) 0.0194(9) -0.0033(8) -0.0029(8) 0.0025(7)
    C7 0.0152(8) 0.0181(9) 0.0139(8) 0.0004(7) -0.0008(6) 0.0005(7)
    C8 0.0161(9) 0.0215(10) 0.0158(9) 0.0026(7) 0.0002(7) 0.0010(7)
    O10 0.0238(7) 0.0285(8) 0.0160(6) -0.0015(6) -0.0046(5) 0.0008(6)
    C10 0.0326(11) 0.0325(12) 0.0209(10) 0.0001(9) -0.0053(8) 0.0103(9)
_geom_special_details
;
All e.s.d.'s (except the e.s.d. in the dihedral angle between two l.s. planes)
are estimated using the full covariance matrix. The cell e.s.d.'s are taken
into account individually in the estimation of e.s.d.'s in distances, angles
and torsion angles; correlations between e.s.d.'s in cell parameters are only
used when they are defined by crystal symmetry. An approximate (isotropic)
treatment of cell e.s.d.'s is used for estimating e.s.d.'s involving l.s.
planes.
;
loop_
    _geom_bond_atom_site_label_1
    _geom_bond_atom_site_label_2
    _geom_bond_site_symmetry_2
    _geom_bond_distance
    _geom_bond_publ_flag
    Zn1 O2 . 1.9763(12) yes
    Zn1 O2 2_655 1.9765(12) yes
    Zn1 O5 . 2.003(2) yes
    Zn1 O6 . 2.0869(14) yes
    Zn1 O6 2_655 2.0870(14) yes
    O1 C1 . 1.247(2) ?
    O2 C1 . 1.268(2) ?
    O3 C8 . 1.208(2) ?
    O4 C8 . 1.324(2) ?
    O4 C10 . 1.456(2) ?
    O5 H50 . 0.88 ?
    O6 H60 . 0.82 ?
    O6 H61 . 0.88 ?
    C1 C2 . 1.509(2) ?
    C2 C5 . 1.389(3) ?
    C2 C3 . 1.392(3) ?
    C3 C4 . 1.387(2) ?
    C3 H3 . 0.95 ?
    C4 C7 . 1.388(3) ?
    C4 H4 . 0.95 ?
    C5 C6 . 1.384(3) ?
    C5 H5 . 0.95 ?
    C6 C7 . 1.390(3) ?
    C6 H6 . 0.95 ?
    C7 C8 . 1.493(2) ?
    O10 H100 . 0.82 ?
    O10 H101 . 0.83 ?
    C10 H10A . 0.98 ?
    C10 H10B . 0.98 ?
    C10 H10C . 0.98 ?
loop_
    _geom_angle_atom_site_label_1
    _geom_angle_atom_site_label_2
    _geom_angle_atom_site_label_3
    _geom_angle_site_symmetry_1
    _geom_angle_site_symmetry_3
    _geom_angle
    _geom_angle_publ_flag
    O2 Zn1 O2 . 2_655 151.08(9) ?
    O2 Zn1 O5 . . 104.46(4) ?
    O2 Zn1 O5 2_655 . 104.46(4) ?
    O2 Zn1 O6 . . 90.85(5) ?
    O2 Zn1 O6 2_655 . 87.18(6) ?
    O5 Zn1 O6 . . 93.97(4) ?
    O2 Zn1 O6 . 2_655 87.17(6) ?
    O2 Zn1 O6 2_655 2_655 90.85(5) ?
    O5 Zn1 O6 . 2_655 93.97(4) ?
    O6 Zn1 O6 . 2_655 172.07(9) ?
    C1 O2 Zn1 . . 128.49(12) ?
    C8 O4 C10 . . 116.67(16) ?
    Zn1 O5 H50 . . 127.0 ?
    Zn1 O6 H60 . . 115.1 ?
    Zn1 O6 H61 . . 118.4 ?
    H60 O6 H61 . . 106.7 ?
    O1 C1 O2 . . 125.53(16) ?
    O1 C1 C2 . . 118.06(16) ?
    O2 C1 C2 . . 116.41(16) ?
    C5 C2 C3 . . 119.45(16) ?
    C5 C2 C1 . . 120.40(16) ?
    C3 C2 C1 . . 120.15(17) ?
    C4 C3 C2 . . 120.33(18) ?
    C4 C3 H3 . . 119.8 ?
    C2 C3 H3 . . 119.8 ?
    C3 C4 C7 . . 119.94(17) ?
    C3 C4 H4 . . 120.0 ?
    C7 C4 H4 . . 120.0 ?
    C6 C5 C2 . . 120.29(17) ?
    C6 C5 H5 . . 119.9 ?
    C2 C5 H5 . . 119.9 ?
    C5 C6 C7 . . 120.15(18) ?
    C5 C6 H6 . . 119.9 ?
    C7 C6 H6 . . 119.9 ?
    C4 C7 C6 . . 119.81(17) ?
    C4 C7 C8 . . 118.24(17) ?
    C6 C7 C8 . . 121.95(17) ?
    O3 C8 O4 . . 124.12(17) ?
    O3 C8 C7 . . 122.99(18) ?
    O4 C8 C7 . . 112.89(16) ?
    H100 O10 H101 . . 105.0 ?
    O4 C10 H10A . . 109.5 ?
    O4 C10 H10B . . 109.5 ?
    H10A C10 H10B . . 109.5 ?
    O4 C10 H10C . . 109.5 ?
    H10A C10 H10C . . 109.5 ?
    H10B C10 H10C . . 109.5 ?
loop_
    _geom_hbond_atom_site_label_D
    _geom_hbond_atom_site_label_H
    _geom_hbond_atom_site_label_A
    _geom_hbond_site_symmetry_A
    _geom_hbond_distance_DH
    _geom_hbond_distance_HA
    _geom_hbond_distance_DA
    _geom_hbond_angle_DHA
    O5 H50 O1 1_565 0.88 1.78 2.6522(16) 172
    O6 H60 O10 4_655 0.82 1.96 2.763(2) 170
    O6 H61 O10 . 0.88 1.87 2.734(2) 166
    O10 H100 O1 3_555 0.82 1.94 2.741(2) 166
    O10 H101 O3 5_655 0.83 1.92 2.7486(19) 176
