# Supplementary material for: Triaqua­bis­[4-(meth­oxy­carbon­yl)benzoato-κO 1]zinc dihydrate
Source: Acta Crystallogr Sect E Struct Rep Online. 2011 Mar 23;67(Pt 4):m475–6. doi: 10.1107/S1600536811010269 (PMC3099905; doi:10.1107/S1600536811010269)
Supplement: Supplementary file 2 [file e-67-0m475-Isup2.hkl]

# 
# h,k,l, Fc-squared, Fo-squared, sigma(Fo-squared) and status flag 
# 
data_I
_shelx_title ' zn9    - SHELXL' 
_shelx_refln_list_code          4 
_shelx_F_calc_maximum      519.44 
_exptl_crystal_F_000      1064.00 
_reflns_d_resolution_high   .7699 
 
loop_ 
 _symmetry_equiv_pos_as_xyz 
 'x, y, z' 
 '-x, y, -z+1/2' 
 'x+1/2, y+1/2, z' 
 '-x+1/2, y+1/2, -z+1/2' 
 '-x, -y, -z' 
 'x, -y, z-1/2' 
 '-x+1/2, -y+1/2, -z' 
 'x+1/2, -y+1/2, z-1/2' 
 
_cell_length_a    13.7157 
_cell_length_b     5.9719 
_cell_length_c    25.8740 
_cell_angle_alpha  90.000 
_cell_angle_beta   91.551 
_cell_angle_gamma  90.000 
 
_shelx_F_squared_multiplier     1.000 
 
loop_ 
 _refln_index_h 
 _refln_index_k 
 _refln_index_l 
 _refln_F_squared_calc 
 _refln_F_squared_meas 
 _refln_F_squared_sigma 
 _refln_observed_status 
   2   0   0    33109.66    35881.07    501.14 o 
   4   0   0      326.75      378.63     20.95 o 
   6   0   0    26289.04    27226.70    410.24 o 
   8   0   0     9116.62     9367.50    176.87 o 
  10   0   0       90.55       84.54     16.98 o 
  12   0   0     3094.79     2989.46     97.88 o 
  14   0   0     6923.20     7176.24    175.49 o 
  16   0   0     1415.88     1576.42    148.34 o 
   1   1   0    18695.41    20523.03    299.51 o 
   3   1   0      550.78      502.33     21.64 o 
   5   1   0        1.05         .51      3.44 o 
   7   1   0      327.00      343.07     24.73 o 
   9   1   0      420.92      420.72     29.01 o 
  11   1   0      327.97      321.77     22.43 o 
  13   1   0      283.48      342.83     24.47 o 
  15   1   0      837.95      818.96     80.76 o 
  17   1   0       36.85        -.48     40.86 o 
   0   2   0     4079.30     3916.79    102.24 o 
   2   2   0    25165.98    27495.81    337.25 o 
   4   2   0      246.37      180.66     12.04 o 
   6   2   0     3671.06     3488.25     59.96 o 
   8   2   0     3428.67     3306.42     74.08 o 
  10   2   0     1167.37     1210.61     40.10 o 
  12   2   0     3351.37     3542.09     96.05 o 
  14   2   0     2178.62     2283.29     93.32 o 
  16   2   0      796.05      803.33    109.21 o 
   1   3   0     6690.37     7011.15    135.16 o 
   3   3   0      785.16      908.90     57.10 o 
   5   3   0     2896.27     2921.43     76.44 o 
   7   3   0     7102.61     7330.55    115.09 o 
   9   3   0     1890.52     2022.55     57.58 o 
  11   3   0      144.63      144.14     22.75 o 
  13   3   0     2245.16     2052.65    116.93 o 
  15   3   0      226.04      271.46     41.95 o 
   0   4   0     1862.67     1935.15     91.27 o 
   2   4   0     2879.33     2895.08     80.65 o 
   4   4   0     7944.25     7795.10    143.70 o 
   6   4   0      127.01       85.72     13.64 o 
   8   4   0     1323.51     1314.09     64.52 o 
  10   4   0      192.28      163.07     30.97 o 
  12   4   0      990.09      945.41     84.32 o 
  14   4   0      281.54      232.82     41.71 o 
   1   5   0     4714.71     4648.34    165.70 o 
   3   5   0      702.95      731.49     42.96 o 
   5   5   0     3682.62     3631.61    106.75 o 
   7   5   0     1459.01     1321.14     66.27 o 
   9   5   0      155.61      128.05     29.91 o 
  11   5   0       32.88      103.99     24.37 o 
  13   5   0      893.63      811.99     92.81 o 
   0   6   0      329.65      372.54     46.03 o 
   2   6   0      202.43      256.40     30.73 o 
   4   6   0      373.31      466.68     44.56 o 
   6   6   0      217.70      417.02     53.21 o 
   8   6   0      530.63      560.79     63.86 o 
  10   6   0       79.83       57.85     29.67 o 
   1   7   0      139.77      115.59     25.38 o 
   3   7   0      421.61      422.35     52.38 o 
   5   7   0      463.39      578.21     62.21 o 
   7   7   0      615.24      769.45     81.45 o 
 -17   1   1      512.09      647.28    102.48 o 
 -15   1   1     2060.26     2095.34     82.40 o 
 -13   1   1     2348.44     2284.24     67.10 o 
 -11   1   1     2397.83     2370.92     69.68 o 
  -9   1   1     4543.62     4694.41     78.96 o 
  -7   1   1    15888.51    16249.10    189.35 o 
  -5   1   1     7197.60     7120.51     90.60 o 
  -3   1   1    30978.14    34436.66    480.33 o 
  -1   1   1    34732.43    37186.66    570.15 o 
   1   1   1     1265.38     1190.44     24.86 o 
   3   1   1     3675.96     3817.02     71.74 o 
   5   1   1    21754.53    22831.53    256.63 o 
   7   1   1    13600.58    13989.44    167.48 o 
   9   1   1     4128.83     4168.18     73.52 o 
  11   1   1     7927.22     8414.02    127.40 o 
  13   1   1     3893.90     4008.02     89.65 o 
  15   1   1      852.86      920.51     61.93 o 
  17   1   1      302.65      457.78     60.52 o 
 -16   2   1       12.08      -14.02     24.99 o 
 -14   2   1      820.10      898.65     63.60 o 
 -12   2   1      969.44      984.56     54.28 o 
 -10   2   1      142.27      144.09     14.23 o 
  -8   2   1     3839.60     3844.41     68.78 o 
  -6   2   1    13177.77    13689.43    183.28 o 
  -4   2   1     1119.72     1123.35     50.14 o 
  -2   2   1      912.78      842.97     27.95 o 
   0   2   1    17295.88    18915.24    244.10 o 
   2   2   1     8701.43     9352.73    133.09 o 
   4   2   1    11270.96    12303.86    155.04 o 
   6   2   1     2398.13     2405.32     47.40 o 
   8   2   1     6332.19     6183.34     96.05 o 
  10   2   1      974.32     1004.15     36.99 o 
  12   2   1     1350.23     1344.19     71.75 o 
  14   2   1     1148.09     1081.95     79.88 o 
  16   2   1       91.52       79.44     21.61 o 
 -15   3   1      356.26      319.37     46.53 o 
 -13   3   1     1569.80     1681.61    107.09 o 
 -11   3   1      680.07      694.73     52.47 o 
  -9   3   1     3729.16     3551.31     78.11 o 
  -7   3   1     2948.42     2819.04     57.31 o 
  -5   3   1    12646.85    12720.63    173.91 o 
  -3   3   1      236.97      234.51     19.75 o 
  -1   3   1     8254.48     8052.49    170.28 o 
   1   3   1    13618.83    14239.60    224.75 o 
   3   3   1       32.62       20.09      7.04 o 
   5   3   1     4004.29     3888.51     72.07 o 
   7   3   1     7566.60     7594.84    124.73 o 
   9   3   1     2468.45     2448.29     64.19 o 
  11   3   1      348.23      398.30     38.59 o 
  13   3   1     1253.52     1314.35     94.77 o 
  15   3   1      139.91      116.68     40.50 o 
 -14   4   1      143.97      143.43     29.72 o 
 -12   4   1       45.70       39.01     19.95 o 
 -10   4   1     2886.11     2774.55    125.08 o 
  -8   4   1     7463.27     7298.12    164.69 o 
  -6   4   1      712.14      586.69     34.46 o 
  -4   4   1      167.63      214.57     21.17 o 
  -2   4   1     1222.18     1370.39     54.75 o 
   0   4   1       30.17       18.28      7.94 o 
   2   4   1     1045.27      798.20     42.04 o 
   4   4   1     2823.51     2652.43     63.73 o 
   6   4   1    12475.76    12505.71    181.58 o 
   8   4   1       14.43       18.21     10.60 o 
  10   4   1      202.28      207.66     34.85 o 
  12   4   1      645.79      624.91     66.23 o 
  14   4   1       57.84       66.36     27.06 o 
 -13   5   1      358.17      306.14     44.10 o 
 -11   5   1       93.24       81.79     28.59 o 
  -9   5   1      589.14      559.68     72.44 o 
  -7   5   1     1206.61     1289.35     88.19 o 
  -5   5   1      170.19      183.96     26.95 o 
  -3   5   1     1394.44     1451.42     57.28 o 
  -1   5   1      409.11      449.53     40.31 o 
   1   5   1      494.08      495.00     37.07 o 
   3   5   1      417.67      465.97     39.59 o 
   5   5   1     1397.99     1426.58     71.24 o 
   7   5   1       12.60       19.27     15.16 o 
   9   5   1     1527.24     1522.13    107.76 o 
  11   5   1      498.71      524.73     64.51 o 
  13   5   1       16.99      -10.95     29.61 o 
 -10   6   1      750.01      803.01     82.98 o 
  -8   6   1     1337.72     1308.35    104.91 o 
  -6   6   1      955.40      988.75     86.02 o 
  -4   6   1      211.92      263.96     34.85 o 
  -2   6   1      736.47      697.91     52.31 o 
   0   6   1     1464.29     1518.33     68.13 o 
   2   6   1      162.76      196.62     43.80 o 
   4   6   1     2070.84     2003.60    111.76 o 
   6   6   1      872.71      893.55     79.88 o 
   8   6   1     1679.67     1483.00    110.40 o 
  10   6   1      267.20      234.64     69.15 o 
  -7   7   1       13.91      -23.85     25.26 o 
  -5   7   1     1378.24     1626.54    113.70 o 
  -3   7   1      248.17      215.73     46.21 o 
  -1   7   1      105.87      148.36     35.31 o 
   1   7   1     1041.22     1052.00     77.74 o 
   3   7   1      521.15      568.05     60.65 o 
   5   7   1      242.53      246.20     41.94 o 
   7   7   1        1.75       23.70     29.41 o 
 -16   0   2       11.06       38.32     48.16 o 
 -14   0   2      677.79      638.92     63.85 o 
 -12   0   2     1673.64     1752.26     71.74 o 
 -10   0   2     3491.92     3277.76     92.36 o 
  -8   0   2      291.27      239.75     23.91 o 
  -6   0   2    47301.20    50081.59    720.24 o 
  -4   0   2   269813.34   268260.31   4550.95 o 
  -2   0   2    25729.25    28369.99    463.41 o 
   2   0   2    13495.15    14262.64    208.52 o 
   4   0   2     8554.74     8545.17    142.40 o 
   6   0   2     2683.57     2583.33     65.94 o 
   8   0   2    17657.23    18296.32    302.52 o 
  10   0   2     3686.92     4129.22    107.98 o 
  12   0   2    10365.23    10801.98    221.50 o 
  14   0   2     3320.74     3423.92    110.59 o 
  16   0   2     1074.90     1333.00    100.27 o 
 -17   1   2       32.33       34.15     33.34 o 
 -15   1   2       23.20       -2.73     12.18 o 
 -13   1   2       33.44       18.80      9.95 o 
 -11   1   2        6.10        7.92      6.48 o 
  -9   1   2       84.80       76.73     10.24 o 
  -7   1   2      303.42      299.48     17.47 o 
  -5   1   2      395.22      329.20     13.33 o 
  -3   1   2    52748.96    58825.23    582.96 o 
   1   1   2      614.09      652.89     16.58 o 
   3   1   2     3263.62     3280.02     46.61 o 
   5   1   2      128.72      120.72      9.66 o 
   7   1   2      232.11      213.79     15.00 o 
   9   1   2     1706.64     1702.41     43.25 o 
  11   1   2     2014.38     2049.24     52.93 o 
  13   1   2      476.04      467.76     29.62 o 
  15   1   2       41.35       69.97     17.46 o 
  17   1   2         .47      -18.69     23.43 o 
 -16   2   2     1265.08     1193.63     88.25 o 
 -14   2   2      960.13      977.04     66.07 o 
 -12   2   2     2406.32     2463.31     79.82 o 
 -10   2   2       89.86       77.83      9.91 o 
  -8   2   2     3571.21     3403.45     70.32 o 
  -6   2   2    12708.26    13438.27    162.87 o 
  -4   2   2      418.88      375.07     19.91 o 
  -2   2   2    13551.68    14172.56    188.46 o 
   0   2   2     9148.84     9631.18    139.04 o 
   2   2   2      685.78      618.36     21.13 o 
   4   2   2     2848.21     2699.86     64.26 o 
   6   2   2    11113.22    11277.12    180.94 o 
   8   2   2     2070.20     2230.09     49.98 o 
  10   2   2     4979.30     5022.92    106.98 o 
  12   2   2     1228.28     1068.23     64.17 o 
  14   2   2     3129.61     3147.85    134.00 o 
  16   2   2     1150.59     1130.39     85.76 o 
 -15   3   2       94.96      100.21     33.79 o 
 -13   3   2     1065.99     1204.62     75.06 o 
 -11   3   2     1985.51     2110.46     98.10 o 
  -9   3   2      148.53      134.94     18.77 o 
  -7   3   2       12.42       27.15      7.71 o 
  -5   3   2     2535.22     2429.81     84.16 o 
  -3   3   2      603.10      591.93     29.69 o 
  -1   3   2    14149.22    14746.05    211.24 o 
   1   3   2     3454.36     3600.95     77.83 o 
   3   3   2     4754.94     5053.55     91.97 o 
   5   3   2     4658.28     4856.13     78.52 o 
   7   3   2     1639.81     1510.49     60.77 o 
   9   3   2     1362.47     1269.61     47.80 o 
  11   3   2      574.50      577.95     60.28 o 
  13   3   2     3153.79     3099.77    154.57 o 
  15   3   2     1125.71     1097.71     88.52 o 
 -14   4   2      371.13      389.54     53.97 o 
 -12   4   2      369.81      372.62     51.21 o 
 -10   4   2      522.51      482.85     43.72 o 
  -8   4   2     8055.58     8023.57    151.05 o 
  -6   4   2     3955.78     4070.73     92.08 o 
  -4   4   2     1525.37     1405.39     58.54 o 
  -2   4   2     4316.24     4209.74    103.90 o 
   0   4   2     6982.41     7070.73    165.49 o 
   2   4   2       55.86       23.99      9.35 o 
   4   4   2     1145.73     1196.74     47.55 o 
   6   4   2      927.99      845.72     42.30 o 
   8   4   2     2441.64     2353.15     84.39 o 
  10   4   2      126.78       74.29     24.81 o 
  12   4   2      694.47      664.63     67.59 o 
  14   4   2      457.87      633.06     90.40 o 
 -13   5   2      337.45      387.13     48.98 o 
 -11   5   2      256.59      310.45     49.66 o 
  -9   5   2      807.57      848.84     78.52 o 
  -7   5   2     2134.32     2160.51    109.16 o 
  -5   5   2     3316.03     3130.21    130.97 o 
  -3   5   2     1698.75     1654.32     67.86 o 
  -1   5   2     2945.16     2893.41     84.09 o 
   1   5   2     9061.29     8742.02    163.77 o 
   3   5   2      693.40      674.60     39.05 o 
   5   5   2      869.18      761.66     51.66 o 
   7   5   2      231.84      190.31     35.56 o 
   9   5   2      927.61      991.85     86.88 o 
  11   5   2      361.28      433.90     57.46 o 
  13   5   2      640.32      724.06     83.05 o 
 -10   6   2      572.61      676.57     84.82 o 
  -8   6   2      252.56      284.23     43.27 o 
  -6   6   2      266.17      251.16     32.96 o 
  -4   6   2      338.90      303.90     37.95 o 
  -2   6   2      212.37      214.42     27.73 o 
   0   6   2      243.00      258.30     27.20 o 
   2   6   2      249.26      255.22     31.26 o 
   4   6   2     1002.40      909.85     76.53 o 
   6   6   2      322.53      326.50     45.28 o 
   8   6   2      592.07      584.00     67.42 o 
  10   6   2      834.96      872.19     86.81 o 
  -7   7   2      712.06      741.54     79.81 o 
  -5   7   2       14.64       35.90     23.11 o 
  -3   7   2      352.43      381.92     45.29 o 
  -1   7   2     1079.99     1146.79    106.65 o 
   1   7   2     1380.87     1486.82    110.48 o 
   3   7   2      380.67      446.24     56.85 o 
   5   7   2      136.86      204.60     47.85 o 
   7   7   2       76.73       76.73     28.58 o 
 -17   1   3       56.42       48.94     30.05 o 
 -15   1   3      569.25      668.90     48.12 o 
 -13   1   3     3118.85     3078.30     88.71 o 
 -11   1   3     1720.99     1807.00     48.56 o 
  -9   1   3     4388.44     4421.11     87.15 o 
  -7   1   3    28949.17    30924.72    331.63 o 
  -5   1   3     1045.07      896.67     25.22 o 
  -3   1   3    17367.09    20199.89    239.59 o 
  -1   1   3     9017.36     9056.72    107.58 o 
   1   1   3    41061.31    44512.93    488.03 o 
   3   1   3       58.55       94.59      9.03 o 
   5   1   3    24251.99    26227.03    296.99 o 
   7   1   3    29388.57    31766.46    340.64 o 
   9   1   3     3181.47     3320.43     64.09 o 
  11   1   3     1067.52     1000.42     38.89 o 
  13   1   3     1834.20     2022.47     58.24 o 
  15   1   3      902.31      869.42     66.86 o 
  17   1   3      361.67      419.73     46.36 o 
 -16   2   3        1.51       17.05     16.41 o 
 -14   2   3      186.29      179.90     22.37 o 
 -12   2   3      215.46      241.82     27.25 o 
 -10   2   3     1284.35     1238.16     55.67 o 
  -8   2   3        4.09        4.80      4.95 o 
  -6   2   3     1639.43     1633.13     36.67 o 
  -4   2   3      208.73      219.61     13.71 o 
  -2   2   3     1136.97      959.81     30.33 o 
   0   2   3    13455.26    14483.32    193.92 o 
   2   2   3     1383.19     1305.70     29.77 o 
   4   2   3     4337.74     4469.52     69.74 o 
   6   2   3     3703.14     3632.59     62.45 o 
   8   2   3     3994.64     4199.98     74.61 o 
  10   2   3      978.02     1037.89     45.81 o 
  12   2   3      831.12      766.22     44.90 o 
  14   2   3        5.48        9.87     14.57 o 
  16   2   3        1.86       11.65     21.35 o 
 -15   3   3      429.76      588.72     63.77 o 
 -13   3   3     2696.32     2598.96    105.81 o 
 -11   3   3     3952.92     4103.66    105.58 o 
  -9   3   3     4208.81     4328.14    100.65 o 
  -7   3   3     2089.97     1964.16     88.60 o 
  -5   3   3     8510.73     8623.64    144.71 o 
  -3   3   3     3923.23     4139.10     81.64 o 
  -1   3   3     1921.17     1490.54     45.51 o 
   1   3   3     2440.51     2454.96     61.25 o 
   3   3   3    24995.03    26133.66    312.35 o 
   5   3   3     4450.49     4446.56     94.28 o 
   7   3   3     4537.38     4522.70     78.77 o 
   9   3   3     1573.05     1401.60     50.67 o 
  11   3   3      493.14      492.95     42.81 o 
  13   3   3     2184.16     2045.37    114.88 o 
  15   3   3      438.24      487.53     53.76 o 
 -14   4   3     1647.78     1736.19    145.37 o 
 -12   4   3     4553.30     4795.21    198.06 o 
 -10   4   3      324.88      289.05     34.65 o 
  -8   4   3      915.46      784.85     43.52 o 
  -6   4   3      731.68      855.55     44.19 o 
  -4   4   3      111.95       90.50     16.19 o 
  -2   4   3      475.14      389.88     28.84 o 
   0   4   3     4968.10     4753.20    112.47 o 
   2   4   3     4837.81     4845.73     94.70 o 
   4   4   3       76.53       45.14      9.26 o 
   6   4   3     2494.82     2387.71     84.80 o 
   8   4   3      511.12      486.55     45.38 o 
  10   4   3      147.33      155.53     31.88 o 
  12   4   3      310.07      330.21     48.73 o 
  14   4   3      592.62      645.87     71.19 o 
 -13   5   3       14.44      -15.61     26.89 o 
 -11   5   3      703.67      662.48     70.26 o 
  -9   5   3     1043.11      947.46     63.11 o 
  -7   5   3     1372.50     1319.17     94.45 o 
  -5   5   3      430.82      421.90     35.41 o 
  -3   5   3     1644.17     1654.71     69.21 o 
  -1   5   3       65.38       64.18     12.89 o 
   1   5   3       45.23       42.30     12.25 o 
   3   5   3       15.16       31.53     10.52 o 
   5   5   3     6496.25     6453.23    223.29 o 
   7   5   3      636.92      543.74     59.24 o 
   9   5   3      197.75      209.44     38.97 o 
  11   5   3     1041.09     1195.67     98.96 o 
  13   5   3       20.69       25.87     27.36 o 
 -10   6   3      885.65     1011.54    131.18 o 
  -8   6   3      305.42      246.97     44.51 o 
  -6   6   3     2211.82     2303.79     97.16 o 
  -4   6   3      691.45      716.53     60.60 o 
  -2   6   3      778.21      819.94     61.98 o 
   0   6   3     3646.86     3639.46    110.15 o 
   2   6   3      296.42      301.69     30.02 o 
   4   6   3     1677.89     1607.45     99.74 o 
   6   6   3     3523.32     3506.46    145.94 o 
   8   6   3     2092.86     2051.16    127.55 o 
  10   6   3       46.43      -12.68     29.09 o 
  -7   7   3       56.37       41.68     38.95 o 
  -5   7   3       15.74       24.80     23.12 o 
  -3   7   3      687.78      798.99     68.43 o 
  -1   7   3      764.19      870.00     68.97 o 
   1   7   3       85.70       85.33     44.71 o 
   3   7   3      208.96      217.74     53.30 o 
   5   7   3      276.59      217.48     59.26 o 
   7   7   3      245.31      203.49     32.75 o 
 -16   0   4      200.37      206.70     50.78 o 
 -14   0   4     2553.95     2394.67    124.63 o 
 -12   0   4      167.27      166.58     23.62 o 
 -10   0   4     5926.76     5991.09    137.16 o 
  -8   0   4    30250.84    32579.98    527.76 o 
  -6   0   4    26312.16    27151.49    473.40 o 
  -4   0   4    13540.77    15447.23    277.13 o 
  -2   0   4    23983.19    26503.27    437.79 o 
   0   0   4     7942.68     8195.14    124.31 o 
   2   0   4      834.38      776.58     22.71 o 
   4   0   4    20687.31    21547.07    320.50 o 
   6   0   4     5666.71     5883.59    116.37 o 
   8   0   4    13573.66    14482.72    249.80 o 
  10   0   4     2638.88     2596.79     81.24 o 
  12   0   4     7232.99     7646.35    174.05 o 
  14   0   4     2679.61     2690.76     97.27 o 
  16   0   4      978.77     1129.79     84.75 o 
 -17   1   4       39.36       49.34     30.10 o 
 -15   1   4       67.17       50.20     22.09 o 
 -13   1   4      638.74      618.75     43.49 o 
 -11   1   4      700.37      645.35     29.19 o 
  -9   1   4      263.84      274.56     19.25 o 
  -7   1   4    19973.98    21185.31    285.72 o 
  -5   1   4      679.56      697.83     19.82 o 
  -3   1   4    11628.45    13432.81    191.18 o 
  -1   1   4     4256.54     4381.82     63.05 o 
   1   1   4      530.11      497.29     10.10 o 
   3   1   4    15371.40    16113.03    171.54 o 
   5   1   4      282.36      309.23     15.40 o 
   7   1   4      268.20      289.75     17.77 o 
   9   1   4     1473.66     1612.06     42.95 o 
  11   1   4      251.37      265.76     20.70 o 
  13   1   4       62.82       93.70     13.99 o 
  15   1   4      318.71      347.27     34.98 o 
  17   1   4       75.46       92.51     20.96 o 
 -16   2   4      543.48      586.81     62.38 o 
 -14   2   4      988.25     1081.87     63.31 o 
 -12   2   4     1413.56     1541.43     78.01 o 
 -10   2   4      306.06      295.60     28.36 o 
  -8   2   4     4065.91     3822.79     68.83 o 
  -6   2   4     2544.17     2202.77     43.48 o 
  -4   2   4     4667.03     4669.64    102.01 o 
  -2   2   4     1012.12      937.78     38.86 o 
   0   2   4    34867.75    36304.12    435.87 o 
   2   2   4     3138.63     2979.29     53.29 o 
   4   2   4      527.06      412.18     14.97 o 
   6   2   4    17649.40    18241.40    320.44 o 
   8   2   4      178.37      103.97     16.08 o 
  10   2   4     3537.03     3263.13     75.45 o 
  12   2   4     4010.15     3710.11    149.70 o 
  14   2   4      673.71      667.96     61.34 o 
  16   2   4       10.15      -10.34     17.60 o 
 -15   3   4     1280.16     1308.90    100.37 o 
 -13   3   4        6.11        3.18     22.98 o 
 -11   3   4     1549.69     1496.73     65.42 o 
  -9   3   4       35.78       26.46     11.22 o 
  -7   3   4     1675.84     1617.42     57.08 o 
  -5   3   4     4375.33     4140.00    101.17 o 
  -3   3   4      151.82      157.07     15.54 o 
  -1   3   4     8417.25     9250.06    146.80 o 
   1   3   4     3953.57     4042.25     82.07 o 
   3   3   4      119.50      141.09     13.22 o 
   5   3   4      322.34      318.99     18.53 o 
   7   3   4     3808.51     3736.71     79.70 o 
   9   3   4      671.96      665.13     44.52 o 
  11   3   4     1851.73     1789.54     80.66 o 
  13   3   4      324.50      349.53     67.46 o 
  15   3   4       11.57       36.74     28.45 o 
 -14   4   4      869.27      931.43     90.12 o 
 -12   4   4     4547.17     4561.09    140.17 o 
 -10   4   4     3240.25     3091.17    163.03 o 
  -8   4   4     2108.66     1975.16     67.43 o 
  -6   4   4     4988.01     4832.22    113.13 o 
  -4   4   4     2511.03     2411.23     93.25 o 
  -2   4   4     1879.42     1535.14     52.08 o 
   0   4   4      575.97      535.36     35.33 o 
   2   4   4     2643.79     2668.76     70.78 o 
   4   4   4     3464.23     3187.10     92.92 o 
   6   4   4     1222.76     1268.74     50.98 o 
   8   4   4     3350.56     3331.58    173.08 o 
  10   4   4      787.85      825.62     75.17 o 
  12   4   4      368.48      427.77     53.44 o 
  14   4   4      569.08      563.02     65.20 o 
 -13   5   4      465.17      503.50     81.16 o 
 -11   5   4      624.48      642.57     70.04 o 
  -9   5   4     1833.52     1825.02     95.82 o 
  -7   5   4     2630.09     2648.92     81.43 o 
  -5   5   4     2067.74     1922.96     74.00 o 
  -3   5   4     6692.86     6756.79    151.91 o 
  -1   5   4     3292.07     3142.08     85.98 o 
   1   5   4      993.48     1083.09     59.26 o 
   3   5   4       11.70       28.21      9.38 o 
   5   5   4     3150.42     3083.27    106.82 o 
   7   5   4     1543.56     1549.21    124.27 o 
   9   5   4      391.64      342.35     49.03 o 
  11   5   4     1340.79     1636.60    118.25 o 
  13   5   4     1205.46     1502.70    122.42 o 
 -10   6   4      494.56      531.47     64.36 o 
  -8   6   4       24.17       46.40     26.36 o 
  -6   6   4      284.96      244.17     35.33 o 
  -4   6   4      628.93      773.91     55.16 o 
  -2   6   4      252.71      260.38     31.98 o 
   0   6   4      771.56      818.39     59.31 o 
   2   6   4     2604.45     2762.58    115.06 o 
   4   6   4     1583.23     1443.21     95.67 o 
   6   6   4     1160.18     1018.49    105.63 o 
   8   6   4     1663.29     1798.89    120.65 o 
  10   6   4       59.39       38.69     25.30 o 
  -7   7   4     1026.38     1149.09    102.51 o 
  -5   7   4     1482.65     1816.17    140.63 o 
  -3   7   4     1530.26     1694.47    105.44 o 
  -1   7   4     1099.33     1290.23     97.34 o 
   1   7   4      709.52      831.87     81.27 o 
   3   7   4       25.87       35.62     35.63 o 
   5   7   4     1420.08     1370.35    102.85 o 
   7   7   4     1721.96     1787.82    124.81 o 
 -17   1   5      392.95      447.86     75.58 o 
 -15   1   5      604.80      575.04     52.32 o 
 -13   1   5     3966.21     3903.41    102.45 o 
 -11   1   5     3720.04     3655.47     81.79 o 
  -9   1   5       42.05       36.37      7.99 o 
  -7   1   5     1530.51     1614.93     35.91 o 
  -5   1   5      598.03      407.28     18.40 o 
  -3   1   5     6591.03     6693.05    118.64 o 
  -1   1   5     6111.36     6450.79     85.64 o 
   1   1   5    32560.46    34570.34    421.54 o 
   3   1   5     9728.57    10141.10    117.12 o 
   5   1   5     9894.59    10335.48    125.37 o 
   7   1   5     2520.01     2321.96     47.05 o 
   9   1   5      388.16      367.32     24.80 o 
  11   1   5      388.00      399.07     25.52 o 
  13   1   5     1392.07     1446.23     59.65 o 
  15   1   5     1223.80     1207.32     58.42 o 
  17   1   5      748.87      853.70     76.97 o 
 -16   2   5        1.26      -21.66     34.23 o 
 -14   2   5      103.08      102.10     18.78 o 
 -12   2   5       26.57       31.21     12.12 o 
 -10   2   5      691.78      745.96     45.35 o 
  -8   2   5        2.42        1.75      4.30 o 
  -6   2   5      221.85      404.17     31.65 o 
  -4   2   5       87.74       69.78     10.91 o 
  -2   2   5     4255.27     4185.77     65.25 o 
   0   2   5      193.14      241.09     17.73 o 
   2   2   5     1212.15     1124.28     26.97 o 
   4   2   5     3371.28     3792.42     77.39 o 
   6   2   5     4422.91     4650.75     73.84 o 
   8   2   5       31.27        7.74      5.68 o 
  10   2   5     2098.08     2008.31     63.78 o 
  12   2   5      115.32       97.28     16.34 o 
  14   2   5      523.03      561.94     64.54 o 
  16   2   5      698.83      791.99     68.69 o 
 -15   3   5     3916.13     4158.24    141.17 o 
 -13   3   5     1117.99     1196.94     77.38 o 
 -11   3   5      933.71      872.88     52.80 o 
  -9   3   5     2989.53     2776.98     79.62 o 
  -7   3   5     6545.20     6269.64    131.09 o 
  -5   3   5      586.80      466.64     32.65 o 
  -3   3   5     2243.27     2077.62     58.92 o 
  -1   3   5    48209.71    52395.66    582.20 o 
   1   3   5     7322.76     8035.93    182.04 o 
   3   3   5     8031.38     7841.10    110.01 o 
   5   3   5     4455.60     4213.63     69.50 o 
   7   3   5     5659.53     5707.55    104.98 o 
   9   3   5     1686.29     1655.59     83.70 o 
  11   3   5     1663.14     1707.81     79.81 o 
  13   3   5     1010.09      917.90     78.01 o 
  15   3   5      643.46      586.57     60.59 o 
 -14   4   5       18.55       29.79     22.57 o 
 -12   4   5      359.91      409.11     45.00 o 
 -10   4   5        7.16       29.00     10.55 o 
  -8   4   5      650.44      624.39     42.41 o 
  -6   4   5      458.17      448.42     50.98 o 
  -4   4   5      604.43      540.44     39.45 o 
  -2   4   5       96.66      123.04     15.69 o 
   0   4   5     3414.95     3404.20     75.72 o 
   2   4   5       17.51       20.55      7.71 o 
   4   4   5     1071.97     1096.04     47.23 o 
   6   4   5     1741.78     1705.90     93.31 o 
   8   4   5       43.59       14.35     15.02 o 
  10   4   5      106.12      127.82     23.68 o 
  12   4   5       68.08       62.28     23.24 o 
  14   4   5     1445.92     1427.74    130.34 o 
 -13   5   5     1495.64     1457.50    111.74 o 
 -11   5   5      326.68      304.79     47.01 o 
  -9   5   5      920.15      920.68     63.87 o 
  -7   5   5     1206.15     1171.22     58.28 o 
  -5   5   5      515.64      497.74     44.26 o 
  -3   5   5      348.72      368.57     42.84 o 
  -1   5   5      328.26      405.93     32.36 o 
   1   5   5    11579.60    11142.21    194.56 o 
   3   5   5     1328.05     1194.07     55.36 o 
   5   5   5     1168.30     1178.22     72.65 o 
   7   5   5      970.16     1004.27     82.88 o 
   9   5   5      251.35      266.71     42.71 o 
  11   5   5       25.49        3.64     21.35 o 
  13   5   5      119.48      152.65     43.93 o 
 -10   6   5     1076.62     1252.42    106.94 o 
  -8   6   5     1484.67     1579.21     98.18 o 
  -6   6   5     2038.98     1808.39     98.16 o 
  -4   6   5      773.52      795.93     60.93 o 
  -2   6   5      649.94      636.72     45.82 o 
   0   6   5     2391.14     2136.45    104.75 o 
   2   6   5    10542.55     9765.29    210.88 o 
   4   6   5     3239.48     2903.14    123.91 o 
   6   6   5      624.00      600.32     63.96 o 
   8   6   5      943.46      904.73     89.16 o 
  10   6   5      305.30      307.95     50.96 o 
  -7   7   5      199.61      150.50     39.07 o 
  -5   7   5      810.12      893.74     75.03 o 
  -3   7   5      202.19      234.94     40.52 o 
  -1   7   5      149.23      202.07     41.28 o 
   1   7   5      131.87       80.82     28.71 o 
   3   7   5      684.94      637.86     73.55 o 
   5   7   5      470.76      402.77     50.30 o 
   7   7   5       73.30       79.35     29.68 o 
 -16   0   6      313.80      377.69     68.56 o 
 -14   0   6     2528.02     2474.16    165.34 o 
 -12   0   6     3053.02     4654.89    183.22 o 
 -10   0   6     2007.04     2016.70     69.43 o 
  -8   0   6       57.28       30.49     10.34 o 
  -6   0   6    18442.37    18625.79    296.37 o 
  -4   0   6     2234.55     2315.62     85.04 o 
  -2   0   6    17017.81    16840.50    435.58 o 
   0   0   6    17586.92    18057.62    266.88 o 
   2   0   6      825.60      981.57     28.41 o 
   4   0   6      805.35      762.53     28.93 o 
   6   0   6    24260.76    24761.30    378.40 o 
   8   0   6     5168.15     5347.00    118.81 o 
  10   0   6     2739.13     2595.88     81.28 o 
  12   0   6     4326.92     4461.75    142.03 o 
  14   0   6      895.48      985.08     63.49 o 
  16   0   6     1207.69     1394.61    130.28 o 
 -17   1   6      213.55      255.17     42.08 o 
 -15   1   6      311.53      359.94     38.66 o 
 -13   1   6      154.47      152.80     20.69 o 
 -11   1   6     2129.12     2034.66     60.60 o 
  -9   1   6        2.71       -4.32      4.32 o 
  -7   1   6     9008.86     9673.83    124.36 o 
  -5   1   6       81.68      105.65     10.90 o 
  -3   1   6     6081.30     6357.79     94.39 o 
  -1   1   6    10035.26    10123.33    117.83 o 
   1   1   6       13.04        -.25      3.41 o 
   3   1   6     7647.02     8582.49    112.57 o 
   5   1   6     3646.09     4320.14     64.88 o 
   7   1   6     3949.28     4441.31     72.02 o 
   9   1   6         .92        3.04      5.26 o 
  11   1   6      251.60      264.58     21.04 o 
  13   1   6      555.17      494.76     35.29 o 
  15   1   6         .57       -5.51     10.26 o 
  17   1   6       11.13       18.94     22.27 o 
 -16   2   6       31.25       58.75     32.99 o 
 -14   2   6      433.64      500.97     41.52 o 
 -12   2   6      901.71      923.17     54.91 o 
 -10   2   6       42.75       43.25     11.51 o 
  -8   2   6     6964.62     6433.49    134.14 o 
  -6   2   6     7252.16     7799.12    143.87 o 
  -4   2   6    18032.82    19208.51    248.83 o 
  -2   2   6     2292.38     2148.44     40.61 o 
   0   2   6     9094.15     8642.51    116.86 o 
   2   2   6     1960.61     1771.17     34.83 o 
   4   2   6       28.48       78.48      8.43 o 
   6   2   6     5149.04     4917.32     90.11 o 
   8   2   6     9286.30     9308.84    130.64 o 
  10   2   6      219.51      213.68     23.19 o 
  12   2   6      399.46      417.33     34.59 o 
  14   2   6     1558.55     1593.28     94.69 o 
  16   2   6       22.17       20.98     19.16 o 
 -15   3   6      679.94      666.87     60.33 o 
 -13   3   6       15.46       16.13     11.89 o 
 -11   3   6      275.43      303.95     30.16 o 
  -9   3   6      261.81      485.45     35.19 o 
  -7   3   6     2835.97     2720.49     83.85 o 
  -5   3   6      880.45     1007.58     45.23 o 
  -3   3   6      824.11      892.43     48.43 o 
  -1   3   6       43.46        9.37      7.90 o 
   1   3   6       53.11      138.38     14.03 o 
   3   3   6      619.43      646.18     23.62 o 
   5   3   6        7.56        1.06      7.68 o 
   7   3   6     2878.88     2876.30     68.14 o 
   9   3   6        4.90       44.04     11.28 o 
  11   3   6      273.59      294.21     33.09 o 
  13   3   6      415.98      419.21     80.31 o 
  15   3   6      176.53      154.69     46.89 o 
 -14   4   6     1816.48     1680.64    118.33 o 
 -12   4   6     1030.39     1140.41     75.61 o 
 -10   4   6     1599.94     1527.42     64.75 o 
  -8   4   6     1430.44     1252.63     54.36 o 
  -6   4   6     3714.05     3363.66     93.13 o 
  -4   4   6     2269.04     1993.03     71.80 o 
  -2   4   6     3958.85     3875.54     78.71 o 
   0   4   6     5213.99     4791.11     93.56 o 
   2   4   6     3540.69     3418.48     93.65 o 
   4   4   6     5314.59     5151.88    108.26 o 
   6   4   6     3584.66     3388.50    120.25 o 
   8   4   6     1039.43      881.33     55.95 o 
  10   4   6     2239.36     2134.78     95.81 o 
  12   4   6     1904.05     1899.40    118.39 o 
  14   4   6     1186.73     1257.00    106.51 o 
 -13   5   6     1339.82     1315.89    102.73 o 
 -11   5   6      544.20      588.76     54.36 o 
  -9   5   6     1067.14     1044.98     69.44 o 
  -7   5   6     5856.48     5497.87    149.61 o 
  -5   5   6     1537.82     1540.82     68.15 o 
  -3   5   6      777.93      858.46     47.78 o 
  -1   5   6     1517.54     1420.25     68.03 o 
   1   5   6     4456.63     4168.01    102.16 o 
   3   5   6      341.38      362.38     37.64 o 
   5   5   6     1407.04     1422.22    101.52 o 
   7   5   6     4309.86     4187.70    148.93 o 
   9   5   6     1366.23     1217.37     94.24 o 
  11   5   6      603.98      802.53     81.86 o 
  13   5   6     1293.56     1407.00    119.15 o 
 -10   6   6      435.92      404.82     54.48 o 
  -8   6   6      676.06      671.53     60.32 o 
  -6   6   6      154.48      216.72     33.81 o 
  -4   6   6      904.26      905.98     60.92 o 
  -2   6   6     4422.60     4736.90    131.21 o 
   0   6   6     1559.65     1752.66     96.09 o 
   2   6   6     2071.74     1919.68     89.10 o 
   4   6   6     1784.62     1971.84    135.29 o 
   6   6   6       76.76       73.74     27.80 o 
   8   6   6        4.54        8.62     19.75 o 
  10   6   6      206.65      268.42     44.64 o 
  -7   7   6     1608.39     1791.99    128.83 o 
  -5   7   6     1058.47     1095.30     92.25 o 
  -3   7   6      720.73      798.33     77.99 o 
  -1   7   6      955.39      960.63     88.14 o 
   1   7   6     1934.48     1885.58    123.35 o 
   3   7   6      882.93     1011.43     94.30 o 
   5   7   6     1303.42     1481.74    146.29 o 
 -17   1   7      491.50      519.87     66.05 o 
 -15   1   7     1791.03     1719.94     92.42 o 
 -13   1   7      828.41      845.75     51.69 o 
 -11   1   7     1050.29      910.24     50.08 o 
  -9   1   7      812.09      761.72     27.84 o 
  -7   1   7    11106.61    11618.60    151.90 o 
  -5   1   7     2215.67     2037.84     47.24 o 
  -3   1   7     2003.72     1833.70     40.25 o 
  -1   1   7    29459.91    30390.37    310.95 o 
   1   1   7     6911.82     7109.29     90.71 o 
   3   1   7       90.89      157.24     12.52 o 
   5   1   7     3941.07     3497.85     56.37 o 
   7   1   7       62.25       36.22      7.12 o 
   9   1   7       27.28       26.00      7.39 o 
  11   1   7     1779.24     1780.27     50.13 o 
  13   1   7     4562.71     4554.96    124.10 o 
  15   1   7      528.95      565.30     47.02 o 
  17   1   7      615.94      718.92     76.16 o 
 -16   2   7       33.33       13.14     32.34 o 
 -14   2   7     1529.95     1488.79     74.19 o 
 -12   2   7        3.91        3.43      9.93 o 
 -10   2   7     2627.96     2470.21    101.36 o 
  -8   2   7      288.24      292.67     31.48 o 
  -6   2   7     3561.95     3523.04     85.27 o 
  -4   2   7     6999.02     7629.20    150.08 o 
  -2   2   7     1846.43     1779.56     36.03 o 
   0   2   7     7112.89     7613.76    105.33 o 
   2   2   7     2831.18     3187.98     51.52 o 
   4   2   7     2392.83     2633.52     67.43 o 
   6   2   7     1493.96     1772.39     45.85 o 
   8   2   7      140.81      148.92     15.43 o 
  10   2   7      247.77      236.49     25.55 o 
  12   2   7      853.51      926.01     52.91 o 
  14   2   7       23.98        5.05     12.67 o 
  16   2   7        2.81        9.22     40.46 o 
 -15   3   7      411.08      434.50     47.45 o 
 -13   3   7      955.35     1062.25     63.50 o 
 -11   3   7     1829.28     1697.86     71.60 o 
  -9   3   7      459.96      428.70     34.32 o 
  -7   3   7     6974.63     6995.31    145.20 o 
  -5   3   7    12286.28    12617.67    186.29 o 
  -3   3   7     8123.49     8702.11    158.16 o 
  -1   3   7    10127.43     9990.10    140.72 o 
   1   3   7     9976.95     9656.95    151.32 o 
   3   3   7     5323.87     5357.43     82.46 o 
   5   3   7     5055.35     5415.46     95.65 o 
   7   3   7     7770.75     7622.03    149.71 o 
   9   3   7      931.60      911.93     53.39 o 
  11   3   7     3682.78     3500.94    122.31 o 
  13   3   7      786.06      812.14     72.64 o 
  15   3   7     1602.53     1551.54    105.02 o 
 -14   4   7      624.51      571.68     53.85 o 
 -12   4   7      208.30      203.78     29.79 o 
 -10   4   7      131.72      125.55     19.03 o 
  -8   4   7      453.54      452.69     38.48 o 
  -6   4   7        8.71       13.88      9.09 o 
  -4   4   7     1231.52     1163.79     46.75 o 
  -2   4   7       10.22       13.74      6.43 o 
   0   4   7     6443.32     6557.89    114.73 o 
   2   4   7       82.93       56.95     10.30 o 
   4   4   7      180.03      175.47     24.53 o 
   6   4   7      549.26      584.66     44.51 o 
   8   4   7       32.23       24.63     12.18 o 
  10   4   7      344.37      371.29     41.81 o 
  12   4   7      502.68      568.88     61.55 o 
  14   4   7       65.58       86.29     34.55 o 
 -13   5   7      397.53      412.96     47.93 o 
 -11   5   7      504.48      533.85     51.55 o 
  -9   5   7      874.14      936.20     65.87 o 
  -7   5   7      160.26      153.02     22.60 o 
  -5   5   7     2042.94     1967.76     78.69 o 
  -3   5   7     5905.40     6027.89    143.67 o 
  -1   5   7     3571.80     3434.97     89.80 o 
   1   5   7     1256.44     1225.85     57.59 o 
   3   5   7      737.02      699.96     54.36 o 
   5   5   7      236.25      197.47     28.07 o 
   7   5   7      390.43      353.00     45.91 o 
   9   5   7     1911.92     1992.06    119.35 o 
  11   5   7        5.79       18.34     23.10 o 
  13   5   7     2261.13     2285.22    146.59 o 
 -10   6   7      530.87      611.06    100.97 o 
  -8   6   7      583.20      509.10     50.91 o 
  -6   6   7      385.35      499.01     52.20 o 
  -4   6   7      677.19      668.32     52.31 o 
  -2   6   7    16206.10    16129.70    293.80 o 
   0   6   7     4903.07     4606.32    166.20 o 
   2   6   7      511.20      649.78     53.48 o 
   4   6   7     1168.66     1317.91     89.82 o 
   6   6   7     2425.27     2607.67    130.83 o 
   8   6   7      230.61      173.05     31.69 o 
  10   6   7       72.99       85.30     39.30 o 
  -5   7   7      263.99      271.97     46.09 o 
  -3   7   7      124.48      130.53     36.11 o 
  -1   7   7       10.66      -24.36     24.36 o 
   1   7   7      240.81      195.02     45.11 o 
   3   7   7      104.70       84.89     27.62 o 
   5   7   7       76.90      105.29     31.48 o 
 -16   0   8      708.55      939.38    173.01 o 
 -14   0   8     1565.03     1572.67    219.91 o 
 -12   0   8     1334.92     1194.14     82.56 o 
 -10   0   8      999.87      892.22     48.67 o 
  -8   0   8     5901.39     5732.30    126.75 o 
  -6   0   8     9715.20     9455.64    206.48 o 
  -4   0   8     1270.91     1068.96     45.61 o 
  -2   0   8      980.50      863.92     29.11 o 
   0   0   8     1224.30      990.29     30.34 o 
   2   0   8    21413.76    22318.43    327.28 o 
   4   0   8      199.89      105.57     13.65 o 
   6   0   8    26208.62    27287.51    415.34 o 
   8   0   8     4607.15     5093.29    131.18 o 
  10   0   8     2082.18     2092.36     71.93 o 
  12   0   8     3462.23     3694.29    108.69 o 
  14   0   8      321.45      356.32     99.66 o 
  16   0   8      328.76      277.11     45.55 o 
 -17   1   8      107.10      115.94     33.54 o 
 -15   1   8      710.41      715.75     57.17 o 
 -13   1   8       50.66       27.62     12.43 o 
 -11   1   8     3295.75     3134.31     85.40 o 
  -9   1   8      401.39      406.39     26.79 o 
  -7   1   8     2749.05     2751.42     52.63 o 
  -5   1   8      166.63      218.66     17.53 o 
  -3   1   8      540.34      551.76     17.88 o 
  -1   1   8     1201.84     1295.18     25.90 o 
   1   1   8         .85        -.63      2.48 o 
   3   1   8     4867.51     6020.68     88.88 o 
   5   1   8      341.45      388.05     17.52 o 
   7   1   8     2000.30     2023.73     44.07 o 
   9   1   8      411.92      361.01     22.68 o 
  11   1   8      918.00      810.30     39.97 o 
  13   1   8       58.47       52.73     17.32 o 
  15   1   8       48.46       46.47     13.74 o 
  17   1   8       93.08       40.42     19.87 o 
 -16   2   8       56.72       86.10     23.56 o 
 -14   2   8      358.03      412.58     38.22 o 
 -12   2   8     1453.72     1326.04     65.96 o 
 -10   2   8     6711.93     6608.76    136.01 o 
  -8   2   8    11632.69    11943.06    342.55 o 
  -6   2   8     5367.47     5313.04    112.52 o 
  -4   2   8      498.71      350.84     31.03 o 
  -2   2   8      741.02      510.38     22.82 o 
   0   2   8     2865.30     2558.95     48.40 o 
   2   2   8      435.58      530.10     21.63 o 
   4   2   8    17873.52    18847.38    263.37 o 
   6   2   8     1983.16     1879.92     46.54 o 
   8   2   8     1948.68     1686.02     58.09 o 
  10   2   8     1575.56     1697.95     64.05 o 
  12   2   8      564.78      608.15     43.85 o 
  14   2   8     1575.87     1538.74     85.19 o 
  16   2   8      639.99      622.39     59.32 o 
 -15   3   8      400.55      436.83     47.40 o 
 -13   3   8      207.77      251.46     28.84 o 
 -11   3   8      853.16      883.29     53.68 o 
  -9   3   8      659.20      740.71     45.29 o 
  -7   3   8     4356.92     4137.68    158.42 o 
  -5   3   8      113.71      149.69     19.81 o 
  -3   3   8       49.99       49.54      7.84 o 
  -1   3   8     2377.91     2363.73     67.34 o 
   1   3   8      276.53      443.39     27.44 o 
   3   3   8      112.51      146.25     10.68 o 
   5   3   8     3054.65     3079.50     82.36 o 
   7   3   8     1696.57     1536.14     64.70 o 
   9   3   8        4.71       11.96      8.94 o 
  11   3   8       28.63       22.64     10.44 o 
  13   3   8       29.23       21.08     17.32 o 
  15   3   8      444.83      488.33     55.56 o 
 -14   4   8      359.16      395.69     39.48 o 
 -12   4   8      382.47      419.30     43.44 o 
 -10   4   8     1127.29     1043.22     58.17 o 
  -8   4   8     2708.12     2691.45    111.00 o 
  -6   4   8     1740.48     1571.11     64.64 o 
  -4   4   8     1771.79     1602.94     65.24 o 
  -2   4   8     4043.18     3998.18     79.49 o 
   0   4   8     5222.52     5357.24    100.14 o 
   2   4   8     4217.43     4013.20    119.58 o 
   4   4   8     1543.52     1437.14     80.69 o 
   6   4   8     7915.18     7714.24    159.38 o 
   8   4   8     4177.93     4079.54    111.44 o 
  10   4   8     2299.26     2000.72     95.58 o 
  12   4   8     3489.23     3499.57    148.64 o 
  14   4   8      555.46      595.20     63.41 o 
 -13   5   8      502.14      618.00     66.23 o 
 -11   5   8      684.63      671.11     59.48 o 
  -9   5   8      623.78      634.45     44.79 o 
  -7   5   8      165.88      143.79     23.02 o 
  -5   5   8      845.44      814.43     61.33 o 
  -3   5   8     2105.74     2209.06    100.68 o 
  -1   5   8      856.11     1063.57     57.81 o 
   1   5   8     1298.33     1442.38     61.60 o 
   3   5   8     3039.99     2916.79    102.50 o 
   5   5   8     3728.07     3658.79    154.17 o 
   7   5   8     2658.76     2634.04    122.35 o 
   9   5   8     1709.03     1592.91    106.73 o 
  11   5   8     1866.52     1771.47    121.34 o 
 -10   6   8       99.17      158.34     28.11 o 
  -8   6   8      477.47      438.30     51.32 o 
  -6   6   8     3182.61     3082.14    112.37 o 
  -4   6   8     1349.58     1339.92     75.89 o 
  -2   6   8      902.90      793.29     90.20 o 
   0   6   8      901.50      782.07     63.19 o 
   2   6   8      395.21      443.43     48.98 o 
   4   6   8        6.94       -2.66     13.14 o 
   6   6   8      388.91      413.32     51.70 o 
   8   6   8      659.88      841.79     80.38 o 
  10   6   8      625.74      788.32     88.21 o 
  -5   7   8     1602.65     1917.51    126.09 o 
  -3   7   8      662.91      710.70     75.08 o 
  -1   7   8      746.17      736.75     77.74 o 
   1   7   8     1136.59     1086.19    115.30 o 
   3   7   8      691.66      754.98     83.16 o 
   5   7   8      471.20      484.35    174.82 o 
 -17   1   9      224.20      309.38     53.36 o 
 -15   1   9      105.70       75.24     23.03 o 
 -13   1   9     1708.34     1677.54     84.70 o 
 -11   1   9     2534.16     2428.93     83.74 o 
  -9   1   9     2946.40     2872.34     67.25 o 
  -7   1   9     5276.04     4965.62    104.25 o 
  -5   1   9     7866.36     7842.66    123.55 o 
  -3   1   9     1247.61     1253.18     31.59 o 
  -1   1   9    20641.39    21610.78    245.49 o 
   1   1   9     5688.96     5648.63     76.45 o 
   3   1   9     2526.58     3006.45     65.60 o 
   5   1   9      326.31      221.82     13.64 o 
   7   1   9     6849.45     6966.11    100.36 o 
   9   1   9     4322.32     4419.69     78.80 o 
  11   1   9     1348.68     1358.18     54.96 o 
  13   1   9     2629.45     2558.81     94.76 o 
  15   1   9      772.13      783.64     53.43 o 
 -16   2   9       29.63       76.31     28.03 o 
 -14   2   9      598.60      485.06     42.65 o 
 -12   2   9      798.75      842.84     54.18 o 
 -10   2   9      870.61      818.65     48.67 o 
  -8   2   9      127.83      155.97     23.90 o 
  -6   2   9      938.08      867.02     44.67 o 
  -4   2   9     6404.40     6735.34    126.52 o 
  -2   2   9     3708.14     4132.67     66.21 o 
   0   2   9        8.21       10.00      4.55 o 
   2   2   9     1024.66     1405.08     36.22 o 
   4   2   9      282.66      220.68     21.30 o 
   6   2   9     3806.07     3862.62     92.99 o 
   8   2   9       37.58       53.64     11.62 o 
  10   2   9       35.98       37.65     11.03 o 
  12   2   9      214.22      187.04     23.12 o 
  14   2   9      180.83      149.26     19.94 o 
  16   2   9        5.06      -22.73     39.39 o 
 -15   3   9      684.68      642.30     59.14 o 
 -13   3   9     1269.36     1311.95     71.48 o 
 -11   3   9     1488.98     1407.51     68.22 o 
  -9   3   9     1401.51     1512.80     71.44 o 
  -7   3   9     7551.22     7322.66    152.31 o 
  -5   3   9     1308.41     1254.40     70.98 o 
  -3   3   9     7504.58     7261.97    108.15 o 
  -1   3   9     4992.60     4916.36     86.26 o 
   1   3   9    11874.07    12807.30    173.25 o 
   3   3   9     5657.58     6443.94    106.44 o 
   5   3   9     4732.26     4522.16    104.76 o 
   7   3   9     7198.50     7009.86    154.93 o 
   9   3   9      882.27      873.06     52.84 o 
  11   3   9     3673.24     3489.95    100.81 o 
  13   3   9     3186.22     3125.81    112.18 o 
  15   3   9      548.45      686.98     66.59 o 
 -14   4   9      818.96      793.59     65.91 o 
 -12   4   9        5.63        8.49     14.19 o 
 -10   4   9        5.40         .97     14.71 o 
  -8   4   9      995.63     1089.93     63.61 o 
  -6   4   9      608.61      646.09     45.11 o 
  -4   4   9      875.58      831.57     51.26 o 
  -2   4   9     1471.83     1466.10     58.98 o 
   0   4   9     2503.97     2376.70     61.08 o 
   2   4   9       64.48       86.17     15.27 o 
   4   4   9      215.01      214.97     30.50 o 
   6   4   9      275.29      294.76     37.30 o 
   8   4   9     1409.16     1375.33     70.76 o 
  10   4   9      426.35      374.00     40.97 o 
  12   4   9      516.77      504.33     63.50 o 
  14   4   9     1315.60     1280.36    100.87 o 
 -11   5   9       64.25       40.27     19.11 o 
  -9   5   9     1412.43     1355.16     71.91 o 
  -7   5   9     1132.24     1047.36     63.23 o 
  -5   5   9     4033.36     3981.15    113.68 o 
  -3   5   9      166.62      115.47     20.85 o 
  -1   5   9      256.17      345.93     30.42 o 
   1   5   9       12.25       10.38     10.06 o 
   3   5   9     1757.42     1734.24     90.84 o 
   5   5   9     2199.78     2140.26     92.00 o 
   7   5   9       42.50       34.50     16.09 o 
   9   5   9     3299.70     3350.38    129.41 o 
  11   5   9     1911.00     1768.66    120.98 o 
 -10   6   9       54.26       41.06     26.15 o 
  -8   6   9     1148.29     1206.80    110.05 o 
  -6   6   9     8755.14     8412.28    318.10 o 
  -4   6   9     2084.37     2290.40     98.62 o 
  -2   6   9      318.78      415.43     45.76 o 
   0   6   9     2430.90     2544.93    104.63 o 
   2   6   9     1617.07     1595.71     96.30 o 
   4   6   9       84.66       98.86     21.64 o 
   6   6   9     2068.94     2014.81    115.14 o 
   8   6   9     1295.67     1253.16     98.17 o 
  10   6   9     1906.06     2347.58    186.08 o 
  -5   7   9       85.72       78.81     39.12 o 
  -3   7   9      159.39      249.80     41.81 o 
  -1   7   9        2.94       10.45     28.57 o 
   1   7   9      290.53      239.56     48.39 o 
   3   7   9      686.51      800.23     83.11 o 
   5   7   9      398.59      455.72     69.96 o 
 -16   0  10      801.07      904.32    114.45 o 
 -14   0  10     1232.32     1218.79    126.99 o 
 -12   0  10     4850.52     4668.73    159.69 o 
 -10   0  10      862.96      895.81     54.49 o 
  -8   0  10    12824.01    12908.66    314.92 o 
  -6   0  10     2932.03     2952.22     96.25 o 
  -4   0  10      346.32      249.15     42.85 o 
  -2   0  10    25715.63    27409.29    406.77 o 
   0   0  10    12381.77    12370.35    198.17 o 
   2   0  10    15172.18    16219.10    250.17 o 
   4   0  10    21656.45    23188.38    352.96 o 
   6   0  10    34283.90    36780.18    547.41 o 
   8   0  10     1544.19     1451.43     55.06 o 
  10   0  10      457.18      461.92     37.63 o 
  12   0  10     1346.78     1426.10     70.95 o 
  14   0  10       94.52      141.61     33.24 o 
  16   0  10     1251.67     1171.20    101.21 o 
 -15   1  10      104.83       62.22     30.57 o 
 -13   1  10      100.20      135.46     23.26 o 
 -11   1  10      386.63      389.24     33.49 o 
  -9   1  10      194.44      198.74     19.30 o 
  -7   1  10     1057.00     1152.15     42.91 o 
  -5   1  10       29.14       25.11      7.66 o 
  -3   1  10     1723.72     1819.41     37.85 o 
  -1   1  10     2213.62     1924.65     35.92 o 
   1   1  10     4617.50     5282.67     74.19 o 
   3   1  10    12648.21    13534.00    204.08 o 
   5   1  10      339.59      368.10     26.33 o 
   7   1  10     1078.56     1039.46     32.03 o 
   9   1  10        3.70         .36      5.89 o 
  11   1  10      129.83       99.02     15.96 o 
  13   1  10       60.89       61.53     13.55 o 
  15   1  10     1612.45     1531.65     80.97 o 
 -16   2  10      496.27      490.11     51.83 o 
 -14   2  10     6995.56     6894.20    178.87 o 
 -12   2  10     2668.54     2582.07     87.52 o 
 -10   2  10     2316.99     2193.83     74.28 o 
  -8   2  10     1104.13      877.55     50.96 o 
  -6   2  10     1920.92     1669.63     58.43 o 
  -4   2  10       22.66       18.94      5.56 o 
  -2   2  10      619.63      493.54     19.19 o 
   0   2  10    19797.35    21138.62    233.79 o 
   2   2  10     1228.50     1321.63     35.11 o 
   4   2  10     4894.90     4867.39    108.96 o 
   6   2  10     7207.46     7339.45    177.00 o 
   8   2  10     1916.40     1944.46     87.00 o 
  10   2  10      803.65      811.83     48.45 o 
  12   2  10     3069.48     3119.81     93.68 o 
  14   2  10      394.34      375.93     35.02 o 
  16   2  10      881.16     1018.24     79.95 o 
 -15   3  10      760.33      771.24     78.69 o 
 -13   3  10     1995.14     1780.28     83.62 o 
 -11   3  10      898.00      925.58     57.10 o 
  -9   3  10      301.47      305.17     34.89 o 
  -7   3  10     2351.54     2222.01     73.92 o 
  -5   3  10      602.52      551.04     38.32 o 
  -3   3  10      332.96      426.65     19.59 o 
  -1   3  10      106.20      101.12     11.70 o 
   1   3  10    11369.61    11718.49    159.75 o 
   3   3  10      559.18      591.05     39.13 o 
   5   3  10     2296.58     2257.33     71.53 o 
   7   3  10      344.61      392.52     33.59 o 
   9   3  10      203.42      174.32     22.67 o 
  11   3  10     1865.16     1830.67     79.34 o 
  13   3  10      917.31      885.93     64.36 o 
  15   3  10       97.91      124.66     30.25 o 
 -14   4  10      266.01      263.92     33.27 o 
 -12   4  10      706.99      710.58     51.99 o 
 -10   4  10      110.70       93.61     17.25 o 
  -8   4  10      877.08      879.55     55.80 o 
  -6   4  10     1487.28     1569.70     66.38 o 
  -4   4  10      936.17     1044.05     57.11 o 
  -2   4  10     2215.30     2308.45     72.77 o 
   0   4  10     3029.18     3044.64     68.56 o 
   2   4  10     6698.79     6129.00    139.17 o 
   4   4  10     3589.70     3409.13     94.04 o 
   6   4  10     3526.72     3299.44     97.18 o 
   8   4  10     5495.05     5258.68    131.32 o 
  10   4  10      454.74      408.83     43.26 o 
  12   4  10      181.95      127.80     21.72 o 
  14   4  10      442.01      598.41     96.59 o 
 -11   5  10       45.86       27.55     16.40 o 
  -9   5  10      647.27      562.58     47.34 o 
  -7   5  10     2189.93     2238.86     87.33 o 
  -5   5  10       14.50       55.04     16.92 o 
  -3   5  10      282.05      323.85     34.32 o 
  -1   5  10     4799.04     4598.61    109.29 o 
   1   5  10     2952.99     2883.52     92.26 o 
   3   5  10     1698.69     1649.35    101.86 o 
   5   5  10     4985.29     4890.63    139.12 o 
   7   5  10     3073.36     3063.61    113.99 o 
   9   5  10        8.32      -14.48     14.48 o 
  11   5  10       11.14        9.71     24.63 o 
 -10   6  10     1346.41     1431.43     99.44 o 
  -8   6  10      403.64      429.82     51.33 o 
  -6   6  10       59.63       16.21     33.90 o 
  -4   6  10      522.38      563.58     48.87 o 
  -2   6  10      179.56      225.71     41.46 o 
   0   6  10       65.00       79.61     27.77 o 
   2   6  10      732.90      733.48     83.65 o 
   4   6  10      575.33      623.47     52.69 o 
   6   6  10      914.07      870.75     74.67 o 
   8   6  10      424.92      479.06     56.90 o 
  -5   7  10       38.40       89.36     38.97 o 
  -3   7  10      261.18      349.09     53.15 o 
  -1   7  10     1226.06     1284.07    105.63 o 
   1   7  10       66.21       41.14     35.77 o 
   3   7  10      516.19      488.17     67.67 o 
   5   7  10     1777.07     2058.25    179.91 o 
 -15   1  11     2763.48     2733.06    165.98 o 
 -13   1  11     2451.37     2289.44     99.29 o 
 -11   1  11      348.18      325.71     30.20 o 
  -9   1  11     3478.07     3553.16    108.28 o 
  -7   1  11    10323.63    10523.57    241.39 o 
  -5   1  11    11831.66    12126.57    177.02 o 
  -3   1  11     7005.37     7042.71    100.00 o 
  -1   1  11     6303.75     6053.23     85.47 o 
   1   1  11      479.46      393.93     15.68 o 
   3   1  11     9166.17     9892.49    179.90 o 
   5   1  11    12924.60    13202.37    156.87 o 
   7   1  11     5114.46     4942.83     79.38 o 
   9   1  11     1954.18     1939.67     59.12 o 
  11   1  11     3360.89     3226.64     83.83 o 
  13   1  11     1036.07     1050.00     55.58 o 
  15   1  11      316.24      341.25     37.67 o 
 -16   2  11      468.76      461.74     53.06 o 
 -14   2  11     1107.28     1028.98     73.90 o 
 -12   2  11       53.01       55.80     14.82 o 
 -10   2  11      181.82      163.31     22.23 o 
  -8   2  11     8336.81     7866.38    187.95 o 
  -6   2  11     1591.77     1473.82     57.75 o 
  -4   2  11      888.47      726.24     29.69 o 
  -2   2  11      974.99      999.23     28.08 o 
   0   2  11     4256.34     4579.06     69.98 o 
   2   2  11     1714.93     1767.36     42.42 o 
   4   2  11      104.96      119.35     15.99 o 
   6   2  11     4994.24     5059.64    106.57 o 
   8   2  11      512.75      485.24     36.10 o 
  10   2  11      322.15      307.36     29.67 o 
  12   2  11      346.43      347.48     32.71 o 
  14   2  11      492.14      541.09     43.41 o 
  16   2  11        1.31      -10.69     26.03 o 
 -15   3  11      319.32      303.53     38.12 o 
 -13   3  11      213.05      203.80     26.69 o 
 -11   3  11      817.56      801.27     56.44 o 
  -9   3  11      777.81      779.35     52.92 o 
  -7   3  11     3310.10     3037.82     89.44 o 
  -5   3  11     1429.12     1455.40     71.66 o 
  -3   3  11     8601.70     8821.25    132.77 o 
  -1   3  11     7908.61     8567.03    125.90 o 
   1   3  11     6325.59     6149.10     95.13 o 
   3   3  11      825.60      808.13     44.38 o 
   5   3  11     5061.17     4883.13    111.33 o 
   7   3  11     3158.64     2775.75     83.58 o 
   9   3  11     3395.49     3193.84     93.04 o 
  11   3  11      957.39      870.14     56.59 o 
  13   3  11      998.08      960.87     67.30 o 
  15   3  11     1340.77     1289.57     94.19 o 
 -14   4  11      376.91      489.02     49.08 o 
 -12   4  11       44.49       54.83     14.47 o 
 -10   4  11      437.26      448.41     39.29 o 
  -8   4  11      612.69      649.40     49.18 o 
  -6   4  11     2935.75     2738.96     94.89 o 
  -4   4  11      324.28      266.71     29.48 o 
  -2   4  11     4168.12     4156.13    108.40 o 
   0   4  11     1173.01     1258.93     43.21 o 
   2   4  11      204.93      176.58     22.86 o 
   4   4  11     2015.11     1947.52     72.85 o 
   6   4  11      147.17      132.78     18.91 o 
   8   4  11      371.30      298.86     33.34 o 
  10   4  11     2480.70     2290.86     91.88 o 
  12   4  11     2151.58     2378.71    109.90 o 
 -11   5  11      335.76      327.86     37.14 o 
  -9   5  11     1342.99     1121.48     67.31 o 
  -7   5  11       50.05       48.73     14.86 o 
  -5   5  11       48.28        8.71     11.24 o 
  -3   5  11      129.48       98.45     20.25 o 
  -1   5  11     2116.20     2033.97     75.52 o 
   1   5  11      814.64      752.25     50.77 o 
   3   5  11      211.19      222.64     27.91 o 
   5   5  11      890.04      924.80     65.12 o 
   7   5  11     2868.02     2703.90    109.41 o 
   9   5  11       94.84       25.85     17.35 o 
  11   5  11        5.74       -9.76     25.73 o 
  -8   6  11     1794.26     1925.48    122.55 o 
  -6   6  11       21.74       13.46     15.01 o 
  -4   6  11     1122.80     1169.53     79.90 o 
  -2   6  11      665.22      644.17     70.27 o 
   0   6  11      600.59      628.14     71.21 o 
   2   6  11     1496.97     1393.82     91.32 o 
   4   6  11      343.99      405.61     41.90 o 
   6   6  11     2230.25     2338.44    122.71 o 
   8   6  11      978.70      872.21     92.77 o 
  -5   7  11      228.19      247.47    153.94 o 
  -3   7  11      381.00      454.72     60.95 o 
  -1   7  11      345.51      314.14     52.32 o 
   1   7  11     1343.63     1402.23    115.25 o 
   3   7  11      839.86      963.61     93.24 o 
 -16   0  12     1424.48     1154.26    184.14 o 
 -14   0  12     1309.92     1374.91    209.47 o 
 -12   0  12     3865.27     3621.35    179.98 o 
 -10   0  12     2010.21     1964.11     99.78 o 
  -8   0  12     8979.70     8969.99    182.62 o 
  -6   0  12    10305.77    10315.95    230.79 o 
  -4   0  12     7731.66     7327.89    169.28 o 
  -2   0  12    10052.48    10252.11    178.14 o 
   0   0  12   112276.53   128496.56   2068.94 o 
   2   0  12    36331.28    39661.16    657.69 o 
   4   0  12     3235.39     2980.88     73.07 o 
   6   0  12     8730.08     8721.34    165.39 o 
   8   0  12     2221.53     2191.32     70.25 o 
  10   0  12      851.35      919.20     53.70 o 
  12   0  12      459.21      533.60     64.50 o 
  14   0  12     7922.83     7870.49    295.77 o 
  16   0  12     5811.37     5480.54    267.51 o 
 -15   1  12       25.55       17.61     21.90 o 
 -13   1  12       90.36      102.27     21.25 o 
 -11   1  12     1710.20     1915.34     84.91 o 
  -9   1  12       50.79       76.75     14.76 o 
  -7   1  12       31.33       22.04      9.41 o 
  -5   1  12     1531.13     1468.70     56.90 o 
  -3   1  12      903.91      959.79     29.03 o 
  -1   1  12    18401.76    19794.41    219.39 o 
   1   1  12      145.59      134.85     10.40 o 
   3   1  12      139.37      176.51     10.26 o 
   5   1  12      173.55      158.41     12.60 o 
   7   1  12       44.75       33.63      6.99 o 
   9   1  12     1028.70      966.59     46.45 o 
  11   1  12      117.29      132.22     17.73 o 
  13   1  12       26.30       10.33     13.02 o 
  15   1  12      328.45      296.13     45.60 o 
 -16   2  12      970.84     1033.17     96.18 o 
 -14   2  12     1536.47     1753.26     96.05 o 
 -12   2  12      254.62      325.74     33.70 o 
 -10   2  12      501.20      465.34     38.50 o 
  -8   2  12     1362.30     1162.42     59.57 o 
  -6   2  12     2953.11     2586.57     75.94 o 
  -4   2  12      794.51      783.70     29.49 o 
  -2   2  12    11448.60    11850.88    230.53 o 
   0   2  12     6784.08     6839.22     94.85 o 
   2   2  12     6508.63     6392.68    100.51 o 
   4   2  12     3333.35     3187.69     76.99 o 
   6   2  12     4205.53     4101.83     94.04 o 
   8   2  12     3528.24     3405.36     87.75 o 
  10   2  12       39.98       36.63     12.79 o 
  12   2  12     4939.55     4807.03    118.32 o 
  14   2  12     1361.51     1313.12     68.84 o 
 -15   3  12      520.41      491.60     71.87 o 
 -13   3  12      826.10      802.77     57.22 o 
 -11   3  12      488.33      440.41     39.14 o 
  -9   3  12      997.17      979.30     59.97 o 
  -7   3  12       93.60       65.43     17.12 o 
  -5   3  12       27.79       29.38      9.86 o 
  -3   3  12     8904.08     9025.51    201.73 o 
  -1   3  12     4128.80     4294.43     88.56 o 
   1   3  12     4127.48     3936.27     73.45 o 
   3   3  12      728.56      744.46     46.09 o 
   5   3  12     1633.01     1686.34     75.96 o 
   7   3  12     4745.44     4478.29    110.21 o 
   9   3  12     2196.21     2069.38     79.00 o 
  11   3  12      242.98      272.79     29.42 o 
  13   3  12      692.88      729.81     65.17 o 
 -14   4  12       79.36       69.77     29.99 o 
 -12   4  12      254.66      261.70     31.81 o 
 -10   4  12      232.14      208.13     28.69 o 
  -8   4  12      250.14      288.23     43.61 o 
  -6   4  12      846.17     1001.61     81.18 o 
  -4   4  12     2537.15     2527.73     83.76 o 
  -2   4  12     2522.59     2522.37     76.55 o 
   0   4  12     2004.89     1974.00     56.92 o 
   2   4  12     1413.85     1290.28     59.20 o 
   4   4  12     4976.80     4614.56    114.02 o 
   6   4  12      195.44      142.54     27.04 o 
   8   4  12     1522.89     1185.22     67.13 o 
  10   4  12      452.67      545.76     46.39 o 
  12   4  12     1497.48     1632.70     93.88 o 
 -11   5  12      361.26      340.56     56.19 o 
  -9   5  12       36.51       36.40     23.95 o 
  -7   5  12      632.71      683.93     52.17 o 
  -5   5  12     1553.28     1492.10     74.87 o 
  -3   5  12     1007.04     1104.04     65.99 o 
  -1   5  12     3131.63     3115.75    135.51 o 
   1   5  12     4213.33     4041.67    147.02 o 
   3   5  12      926.12      940.86     60.33 o 
   5   5  12      578.55      612.09     52.25 o 
   7   5  12      220.42      200.22     33.34 o 
   9   5  12      165.29      212.46     38.73 o 
  11   5  12      307.42      393.69     45.04 o 
  -8   6  12       67.59       91.73     23.20 o 
  -6   6  12      117.21      129.48     21.87 o 
  -4   6  12      461.37      486.51     59.41 o 
  -2   6  12      234.80      169.99     35.93 o 
   0   6  12      445.02      613.45     70.02 o 
   2   6  12      914.50     1056.60     99.71 o 
   4   6  12      110.21      132.43     21.05 o 
   6   6  12       92.84       70.01     24.60 o 
   8   6  12      654.98      699.34     69.57 o 
  -3   7  12       11.53       28.07     27.08 o 
  -1   7  12      581.61      645.34     78.66 o 
   1   7  12      884.48      851.45    184.91 o 
   3   7  12      762.87      956.75    173.70 o 
 -15   1  13      403.10      518.00     61.49 o 
 -13   1  13     1522.98     1555.01     86.36 o 
 -11   1  13     2777.79     2798.08    123.45 o 
  -9   1  13     6563.13     6305.17    144.40 o 
  -7   1  13    12813.91    12868.42    199.46 o 
  -5   1  13     2516.06     2346.21     59.46 o 
  -3   1  13     4047.01     3981.81     69.02 o 
  -1   1  13    26459.34    28286.62    303.29 o 
   1   1  13     5713.62     5574.83     78.17 o 
   3   1  13     2626.62     2500.81     54.67 o 
   5   1  13    10293.14    10562.27    141.60 o 
   7   1  13    10145.54    10174.78    149.39 o 
   9   1  13     1177.76     1121.93     50.34 o 
  11   1  13     5575.83     5470.30    118.11 o 
  13   1  13     6211.27     6110.76    160.07 o 
  15   1  13      257.36      296.63     35.57 o 
 -14   2  13      367.93      422.68     45.63 o 
 -12   2  13     1454.32     1379.84     70.32 o 
 -10   2  13      223.70      238.52     32.95 o 
  -8   2  13     2727.03     2480.33     81.64 o 
  -6   2  13     2114.99     1905.85     65.50 o 
  -4   2  13     2820.48     2797.08     59.77 o 
  -2   2  13     1072.48     1033.06     30.68 o 
   0   2  13     2531.68     2542.32     48.56 o 
   2   2  13     3345.49     3424.94     94.02 o 
   4   2  13     4080.32     3955.89     97.07 o 
   6   2  13     1950.11     1970.23     63.60 o 
   8   2  13     1691.26     1626.56     62.76 o 
  10   2  13     2204.32     2235.14     75.40 o 
  12   2  13      413.35      429.07     38.25 o 
  14   2  13      188.57      203.49     31.25 o 
 -15   3  13      224.05      213.12     29.58 o 
 -13   3  13      820.67      876.04     59.64 o 
 -11   3  13       90.89       68.69     16.21 o 
  -9   3  13     2305.39     2133.81     83.66 o 
  -7   3  13     5077.31     4956.84    140.72 o 
  -5   3  13     4942.09     4728.77    112.93 o 
  -3   3  13     1672.41     1450.83     71.00 o 
  -1   3  13      919.60      886.07     47.08 o 
   1   3  13     5567.71     5674.71     89.72 o 
   3   3  13      108.31       94.01     15.04 o 
   5   3  13     4157.54     3791.41     96.60 o 
   7   3  13     2220.35     2010.68     73.86 o 
   9   3  13     3426.32     3469.44     98.89 o 
  11   3  13     1360.28     1303.33     69.06 o 
  13   3  13      862.96      904.02     59.47 o 
 -12   4  13       83.89      104.91     31.81 o 
 -10   4  13      588.44      523.77     67.46 o 
  -8   4  13     1848.55     1729.71     75.62 o 
  -6   4  13     6185.03     6210.37    145.43 o 
  -4   4  13        8.64        8.04     14.53 o 
  -2   4  13      320.62      334.79     37.78 o 
   0   4  13     1636.24     1643.54     53.38 o 
   2   4  13      464.64      432.47     36.90 o 
   4   4  13       12.59       28.74     11.65 o 
   6   4  13    10698.84    10392.87    199.40 o 
   8   4  13     1892.03     1856.81    100.48 o 
  10   4  13       74.47       65.72     27.06 o 
  12   4  13     1281.59     1307.51     84.67 o 
 -11   5  13      169.53      143.73     30.40 o 
  -9   5  13      343.03      231.01     33.00 o 
  -7   5  13       66.80       64.35     20.20 o 
  -5   5  13      678.63      684.96     52.13 o 
  -3   5  13      290.64      373.52     39.51 o 
  -1   5  13      247.86      231.52     41.87 o 
   1   5  13      112.59       88.36     20.83 o 
   3   5  13     1679.27     1686.13     75.57 o 
   5   5  13      751.11      687.92     61.61 o 
   7   5  13       69.79       88.05     19.63 o 
   9   5  13      322.72      274.86     36.69 o 
  11   5  13      175.39      126.38     31.04 o 
  -8   6  13     1038.95     1076.33     75.26 o 
  -6   6  13      174.71      140.65     23.71 o 
  -4   6  13      403.17      286.05     44.94 o 
  -2   6  13     1292.41     1295.41    101.28 o 
   0   6  13      448.58      401.30     55.75 o 
   2   6  13      116.97      101.09     23.65 o 
   4   6  13     2009.67     1913.54    109.71 o 
   6   6  13     2028.23     2074.43    180.24 o 
   8   6  13      872.97      943.14     88.92 o 
  -3   7  13     1210.69     1288.45    107.07 o 
  -1   7  13       79.59       37.49     31.18 o 
   1   7  13       61.27        9.23     34.01 o 
   3   7  13        3.34      -23.94     64.86 o 
 -16   0  14      734.60      761.97    127.08 o 
 -14   0  14     4600.62     5271.95    262.50 o 
 -12   0  14     1634.00     1535.52    135.52 o 
 -10   0  14     1760.74     1549.03     92.64 o 
  -8   0  14     8488.49     8502.27    218.80 o 
  -6   0  14     3165.23     3204.57    108.83 o 
  -4   0  14    52485.27    53776.46    911.34 o 
  -2   0  14    33158.60    35247.38    526.59 o 
   0   0  14     9679.85    10040.01    175.74 o 
   2   0  14     2016.61     1854.60     53.63 o 
   4   0  14    14465.93    14420.83    238.50 o 
   6   0  14     4202.26     4166.19    163.65 o 
   8   0  14       29.68       31.81      9.08 o 
  10   0  14    13144.03    12965.48    500.09 o 
  12   0  14    17479.81    17469.75    462.36 o 
  14   0  14     1937.64     2025.71    137.10 o 
 -15   1  14     1006.10     1153.64     95.59 o 
 -13   1  14       19.61       17.65     15.67 o 
 -11   1  14       65.91       73.70     17.87 o 
  -9   1  14      132.95      133.76     21.46 o 
  -7   1  14      482.98      482.90     33.56 o 
  -5   1  14      796.54      685.98     35.78 o 
  -3   1  14     2321.35     2434.45     52.24 o 
  -1   1  14      105.56       92.66      9.66 o 
   1   1  14      382.49      357.98     17.60 o 
   3   1  14       73.32      100.15      8.97 o 
   5   1  14      634.76      669.17     24.58 o 
   7   1  14     1316.58     1251.67     49.27 o 
   9   1  14     2147.69     1963.38     62.93 o 
  11   1  14     1777.22     1701.12     65.20 o 
  13   1  14     1975.78     1954.20     88.07 o 
  15   1  14      129.54       93.61     19.22 o 
 -14   2  14      513.59      563.15     58.32 o 
 -12   2  14      811.75      838.15     79.17 o 
 -10   2  14      699.92      672.38     51.94 o 
  -8   2  14     1438.61     1465.66     68.52 o 
  -6   2  14     7603.64     7382.18    149.38 o 
  -4   2  14      469.07      448.90     21.13 o 
  -2   2  14    11855.95    11874.00    166.84 o 
   0   2  14     5796.61     5792.54     86.18 o 
   2   2  14     2973.68     3094.09     53.79 o 
   4   2  14     3405.04     3239.16     78.29 o 
   6   2  14     3169.50     3121.52     80.88 o 
   8   2  14     3716.48     3558.40    114.17 o 
  10   2  14     2154.74     2117.77     84.02 o 
  12   2  14     1357.40     1361.80     67.66 o 
  14   2  14      501.20      451.36     42.47 o 
 -13   3  14      486.33      487.57     61.89 o 
 -11   3  14      101.11       71.47     16.56 o 
  -9   3  14      548.19      569.35     47.19 o 
  -7   3  14     3214.26     2920.45     90.79 o 
  -5   3  14     1047.19     1043.13     54.64 o 
  -3   3  14     1901.63     1800.52     63.37 o 
  -1   3  14     6959.28     7167.31    112.31 o 
   1   3  14     1541.45     1519.11     56.96 o 
   3   3  14     5155.22     5028.75    109.46 o 
   5   3  14    11360.40    11039.13    194.20 o 
   7   3  14      104.09       87.68     16.02 o 
   9   3  14      409.17      378.50     37.48 o 
  11   3  14      721.38      719.42     51.71 o 
  13   3  14      814.51      924.28     62.00 o 
 -12   4  14       53.00       44.88     15.86 o 
 -10   4  14      690.27      655.38     58.05 o 
  -8   4  14     2881.07     2898.85    141.21 o 
  -6   4  14      717.72      727.16     65.00 o 
  -4   4  14      366.10      388.81     36.93 o 
  -2   4  14     1219.53     1199.07    101.37 o 
   0   4  14     4287.29     4053.53     98.80 o 
   2   4  14       63.70       40.89     13.32 o 
   4   4  14     2156.45     1974.93     89.67 o 
   6   4  14     1077.02     1131.33     63.57 o 
   8   4  14     2670.99     2691.76     94.93 o 
  10   4  14      327.87      344.45     36.49 o 
  12   4  14      450.51      468.41     48.25 o 
 -11   5  14       89.22       82.57     18.01 o 
  -9   5  14     1196.03     1257.03     74.81 o 
  -7   5  14     1111.51     1038.03     92.98 o 
  -5   5  14      773.64      782.41     56.45 o 
  -3   5  14     1833.06     1812.81    162.20 o 
  -1   5  14     1478.94     1506.90    103.72 o 
   1   5  14     1008.84      885.55     64.80 o 
   3   5  14      433.40      430.18     39.36 o 
   5   5  14      252.48      340.27     36.74 o 
   7   5  14       84.42       66.61     16.52 o 
   9   5  14      226.79      301.52     38.40 o 
  11   5  14      797.51      939.10     76.85 o 
  -8   6  14      302.65      306.36     34.57 o 
  -6   6  14      157.18      147.75     32.89 o 
  -4   6  14      418.51      417.88     56.34 o 
  -2   6  14      209.91      227.30     43.80 o 
   0   6  14       99.41       26.41     46.64 o 
   2   6  14       91.34       60.64     35.25 o 
   4   6  14      903.40      962.64     93.18 o 
   6   6  14      783.05      761.38     65.48 o 
   8   6  14      490.20      564.49     69.60 o 
  -1   7  14     1435.95     1734.02    128.42 o 
   1   7  14      605.16      627.51     82.78 o 
 -15   1  15     1625.39     1606.61    114.05 o 
 -13   1  15     1940.77     1832.95    109.25 o 
 -11   1  15     2011.44     1964.02     90.13 o 
  -9   1  15     2440.17     2441.62    101.77 o 
  -7   1  15     8194.96     7970.33    144.51 o 
  -5   1  15     4063.22     4008.70     86.07 o 
  -3   1  15     1333.62     1119.99     32.79 o 
  -1   1  15     5386.20     5239.01     79.87 o 
   1   1  15     8791.24     8656.21    113.28 o 
   3   1  15     4551.93     4280.83     65.80 o 
   5   1  15     8312.46     8006.68    126.74 o 
   7   1  15    18701.96    18959.12    271.67 o 
   9   1  15     7023.36     6983.80    135.05 o 
  11   1  15      662.80      603.58     45.12 o 
  13   1  15      178.16      171.84     27.08 o 
  15   1  15     1230.84     1306.35     81.53 o 
 -14   2  15      243.89      273.72     39.95 o 
 -12   2  15      166.79      127.47     23.05 o 
 -10   2  15      580.98      600.27     49.40 o 
  -8   2  15     1216.39     1143.78     62.37 o 
  -6   2  15      365.69      346.84     31.90 o 
  -4   2  15      746.41      771.40     36.69 o 
  -2   2  15     1965.16     1912.16     49.06 o 
   0   2  15     6656.17     6351.20     93.65 o 
   2   2  15       84.18       81.34     10.80 o 
   4   2  15     5914.80     5942.74    116.69 o 
   6   2  15     3601.49     3553.59     96.84 o 
   8   2  15     1056.53      952.87     51.77 o 
  10   2  15     1039.31      882.02     53.03 o 
  12   2  15      392.29      418.62     36.76 o 
  14   2  15      355.93      344.06     39.30 o 
 -13   3  15     1736.92     1799.24    134.10 o 
 -11   3  15     1345.12     1305.46     74.57 o 
  -9   3  15     4306.65     4074.44    213.65 o 
  -7   3  15      903.01      803.97     69.65 o 
  -5   3  15      652.48      675.74     45.55 o 
  -3   3  15     2257.63     2089.87    108.67 o 
  -1   3  15     1184.14     1167.51     47.57 o 
   1   3  15      499.20      485.08     27.75 o 
   3   3  15     5645.85     5829.19    121.03 o 
   5   3  15    10645.81    10604.20    219.88 o 
   7   3  15     1472.13     1437.89    112.89 o 
   9   3  15     1004.40     1030.68     60.03 o 
  11   3  15     1203.62     1170.18     67.43 o 
  13   3  15      988.06      866.01     59.00 o 
 -12   4  15     1302.49     1283.70     74.40 o 
 -10   4  15     1967.46     1833.25     91.70 o 
  -8   4  15      589.44      592.83     48.38 o 
  -6   4  15      178.03      114.38     28.40 o 
  -4   4  15       28.55       26.32     16.77 o 
  -2   4  15       99.16      102.49     17.94 o 
   0   4  15       14.13       37.13     10.12 o 
   2   4  15     8825.42     8734.49    193.24 o 
   4   4  15      977.64      933.86     53.91 o 
   6   4  15      551.87      600.37     46.46 o 
   8   4  15      614.89      651.54     50.18 o 
  10   4  15       95.43       99.39     19.73 o 
  12   4  15      276.98      326.96     41.00 o 
 -11   5  15      349.32      369.96     35.53 o 
  -9   5  15       88.93       90.18     20.38 o 
  -7   5  15      591.97      630.32     51.51 o 
  -5   5  15      292.69      260.41     32.97 o 
  -3   5  15      176.63      278.00     43.03 o 
  -1   5  15      292.22      259.63     42.10 o 
   1   5  15        8.96       24.38     12.65 o 
   3   5  15       56.18      118.78     19.51 o 
   5   5  15      526.06      427.32     42.07 o 
   7   5  15      566.72      523.93     46.01 o 
   9   5  15       21.98       32.88     18.79 o 
  -8   6  15      803.46      990.07     68.00 o 
  -6   6  15     1020.73     1089.53    116.92 o 
  -4   6  15      137.75      249.73     54.91 o 
  -2   6  15      159.69      171.00     52.93 o 
   0   6  15     3554.49     3326.91    156.74 o 
   2   6  15      361.57      323.96     53.15 o 
   4   6  15     1473.96     1624.39    101.88 o 
   6   6  15      728.20      655.46     62.17 o 
 -14   0  16     1433.63     1600.67    157.94 o 
 -12   0  16      430.18      460.56     75.68 o 
 -10   0  16      545.17      569.90     77.42 o 
  -8   0  16    16344.69    15946.63    350.72 o 
  -6   0  16    10964.72    10974.98    260.54 o 
  -4   0  16       29.09       25.48      9.25 o 
  -2   0  16     6636.32     6143.43    129.19 o 
   0   0  16    19655.74    21841.38    344.34 o 
   2   0  16       68.01      107.12     14.85 o 
   4   0  16     7254.96     7004.24    140.14 o 
   6   0  16    14628.73    14644.98    255.62 o 
   8   0  16    17101.75    17289.18    356.11 o 
  10   0  16     1602.31     1614.12    122.20 o 
  12   0  16     4351.37     4119.48    179.13 o 
  14   0  16     3007.15     2824.65    160.48 o 
 -15   1  16        7.35      -26.82     27.27 o 
 -13   1  16        1.18       33.98     24.23 o 
 -11   1  16       68.41       74.53     18.10 o 
  -9   1  16       57.66       40.21     13.43 o 
  -7   1  16     2650.45     2669.53     73.48 o 
  -5   1  16      274.30      299.06     29.34 o 
  -3   1  16      210.98      175.17     14.47 o 
  -1   1  16     1174.39     1206.90     33.38 o 
   1   1  16        3.14       11.95      4.25 o 
   3   1  16      370.59      387.63     18.01 o 
   5   1  16     3143.44     3066.84     63.46 o 
   7   1  16     1664.37     1606.18     56.20 o 
   9   1  16     3784.85     3521.87     88.62 o 
  11   1  16      370.19      413.99     36.95 o 
  13   1  16       37.99       25.72     15.63 o 
  15   1  16      303.35      321.47     36.21 o 
 -14   2  16      527.38      521.89     50.91 o 
 -12   2  16      451.89      486.05     47.03 o 
 -10   2  16     1020.85     1042.54     66.77 o 
  -8   2  16     2061.91     2127.20     80.63 o 
  -6   2  16     3372.00     2899.33     84.96 o 
  -4   2  16     2593.17     2493.76     64.55 o 
  -2   2  16     5218.17     5033.39     86.83 o 
   0   2  16     6448.34     6133.81     92.94 o 
   2   2  16     4471.93     4367.24     80.17 o 
   4   2  16     1288.77     1269.26     50.03 o 
   6   2  16     7380.86     7168.01    139.40 o 
   8   2  16       35.09       32.67     10.94 o 
  10   2  16      380.20      366.35     32.51 o 
  12   2  16     1082.32     1075.04     61.17 o 
  14   2  16      761.65      719.23     61.17 o 
 -13   3  16      200.75      195.63     31.21 o 
 -11   3  16        4.34        6.52     14.28 o 
  -9   3  16      425.81      467.06     42.88 o 
  -7   3  16      977.32      886.67     55.36 o 
  -5   3  16     2075.52     2020.03     72.09 o 
  -3   3  16      215.02      246.99     31.00 o 
  -1   3  16    10780.54    10792.92    160.40 o 
   1   3  16     8676.00     8647.76    151.18 o 
   3   3  16      313.76      299.97     29.60 o 
   5   3  16      416.68      435.13     35.87 o 
   7   3  16      989.68     1115.14     59.84 o 
   9   3  16      425.67      371.89     35.02 o 
  11   3  16      982.37      994.38     61.94 o 
  13   3  16     1019.64     1129.97     70.31 o 
 -12   4  16     1556.29     1471.12     79.60 o 
 -10   4  16      387.61      413.34     43.63 o 
  -8   4  16      365.48      404.53     44.80 o 
  -6   4  16     1600.15     1571.34     73.15 o 
  -4   4  16     1822.19     1826.92     75.50 o 
  -2   4  16      116.14      126.55     23.54 o 
   0   4  16       81.10       85.74     17.27 o 
   2   4  16     1456.52     1663.90    115.78 o 
   4   4  16     3846.19     3849.49    102.42 o 
   6   4  16      792.39      701.52     55.20 o 
   8   4  16     1204.25     1143.81     67.39 o 
  10   4  16      656.30      616.44     50.00 o 
  12   4  16      489.46      600.74     58.22 o 
  -9   5  16      500.49      553.80     51.73 o 
  -7   5  16     1258.14     1169.42     83.51 o 
  -5   5  16      287.31      291.54     38.02 o 
  -3   5  16     1565.21     1598.44    168.87 o 
  -1   5  16     3205.45     3393.64    148.78 o 
   1   5  16       13.21      -15.36     21.21 o 
   3   5  16       99.12       63.20     22.02 o 
   5   5  16     1425.13     1435.69     78.28 o 
   7   5  16     1365.56     1292.30     80.35 o 
   9   5  16      219.39      284.54     30.74 o 
  -6   6  16      143.45      225.42     40.44 o 
  -4   6  16      314.55      426.86     57.51 o 
  -2   6  16      142.12      175.40     48.61 o 
   0   6  16     1013.76     1037.80     97.20 o 
   2   6  16     1258.99     1383.47    135.43 o 
   4   6  16     1059.14     1208.51     96.10 o 
   6   6  16      151.17      118.08     23.52 o 
 -15   1  17      853.46     1022.85     94.45 o 
 -13   1  17      919.99      957.65     83.81 o 
 -11   1  17     1019.22     1037.21     78.07 o 
  -9   1  17     2070.07     1954.56    102.31 o 
  -7   1  17      952.74      868.99     53.09 o 
  -5   1  17       29.17       26.99     11.97 o 
  -3   1  17     5244.14     4948.07     82.00 o 
  -1   1  17     4701.81     4529.64     83.59 o 
   1   1  17     5845.96     5840.57     87.56 o 
   3   1  17    14647.86    14834.24    177.14 o 
   5   1  17    13565.72    13192.07    182.21 o 
   7   1  17      265.92      234.57     26.29 o 
   9   1  17      155.17      159.16     19.93 o 
  11   1  17     2991.56     2890.40    103.52 o 
  13   1  17     1696.71     1653.99     89.76 o 
 -14   2  17      291.90      311.24     49.02 o 
 -12   2  17        4.89        6.50     14.06 o 
 -10   2  17       75.82       93.03     22.68 o 
  -8   2  17      367.51      347.00     34.93 o 
  -6   2  17      108.89      100.06     17.84 o 
  -4   2  17      224.36      236.46     21.79 o 
  -2   2  17      682.22      684.99     28.56 o 
   0   2  17     1995.64     1951.39     45.36 o 
   2   2  17        6.06       11.68      5.87 o 
   4   2  17     3202.46     3241.18     86.60 o 
   6   2  17     3735.70     3603.88     90.33 o 
   8   2  17       64.21       47.68     11.63 o 
  10   2  17       84.05       80.92     15.20 o 
  12   2  17     1506.95     1591.42     97.01 o 
  14   2  17       44.38       35.53     30.34 o 
 -13   3  17     1757.06     1752.34     98.82 o 
 -11   3  17      163.07      163.80     26.51 o 
  -9   3  17      898.96      919.82     62.32 o 
  -7   3  17     2356.30     2238.07     83.85 o 
  -5   3  17      696.71      592.43     43.99 o 
  -3   3  17       16.27       20.92      9.23 o 
  -1   3  17    18431.18    19160.53    404.29 o 
   1   3  17     9108.68     9276.66    160.69 o 
   3   3  17     1558.21     1526.56     57.44 o 
   5   3  17     2176.15     2116.02     72.57 o 
   7   3  17     2914.25     2659.71     86.15 o 
   9   3  17      852.74      886.04     56.19 o 
  11   3  17       11.77       25.93     13.87 o 
  13   3  17     1781.43     1750.40     85.62 o 
 -12   4  17      165.28      169.68     25.55 o 
 -10   4  17       26.62        1.63     17.93 o 
  -8   4  17      600.63      649.12     52.42 o 
  -6   4  17        6.30       21.30     11.90 o 
  -4   4  17       42.04       14.39     16.21 o 
  -2   4  17     5231.57     5281.98    177.39 o 
   0   4  17      717.44      767.29     55.25 o 
   2   4  17       59.73       65.63     13.64 o 
   4   4  17      837.24      780.65     49.83 o 
   6   4  17     1308.18     1302.18     68.06 o 
   8   4  17        6.46        2.02     13.47 o 
  10   4  17      674.82      686.51     53.31 o 
  12   4  17      107.02      122.99     30.66 o 
  -9   5  17      545.01      557.66     51.40 o 
  -7   5  17      479.62      544.95     60.54 o 
  -5   5  17      131.00      126.55     29.37 o 
  -3   5  17     1229.95     1233.04     95.92 o 
  -1   5  17       94.19      187.11     39.15 o 
   1   5  17     2383.18     2247.06    132.56 o 
   3   5  17      449.88      437.31     47.35 o 
   5   5  17       80.17       98.08     21.08 o 
   7   5  17      758.39      759.20     55.78 o 
   9   5  17      116.92      131.45     27.23 o 
  -6   6  17      663.10      773.67     76.54 o 
  -4   6  17     1205.75     1220.13    100.41 o 
  -2   6  17      609.70      598.80     86.99 o 
   0   6  17     1848.32     1724.16    125.78 o 
   2   6  17      821.73      798.14     87.22 o 
   4   6  17      904.81      894.05     82.01 o 
   6   6  17     1435.17     1516.24    103.17 o 
 -14   0  18      668.89      848.14    119.23 o 
 -12   0  18      962.13      937.14    109.12 o 
 -10   0  18     2309.98     2227.34    151.95 o 
  -8   0  18       26.42       27.46     14.95 o 
  -6   0  18     3393.81     2965.55    111.69 o 
  -4   0  18     1375.72     1450.66     59.79 o 
  -2   0  18     2276.13     2200.26     69.19 o 
   0   0  18    10949.36    11448.92    384.69 o 
   2   0  18     1052.17     1051.23     51.07 o 
   4   0  18     8181.88     7607.41    151.37 o 
   6   0  18     4111.87     3828.20    132.87 o 
   8   0  18     6069.14     5815.08    358.12 o 
  10   0  18     2102.82     2163.13    126.95 o 
  12   0  18     2796.95     2601.44    144.42 o 
  14   0  18     1346.21     1288.82    118.74 o 
 -15   1  18         .24       17.83     30.16 o 
 -13   1  18       28.22       22.97     20.31 o 
 -11   1  18      186.21      203.75     27.03 o 
  -9   1  18        1.00        1.73     14.82 o 
  -7   1  18      131.78      119.91     24.18 o 
  -5   1  18     1962.62     1817.50     57.52 o 
  -3   1  18      147.47      144.05     13.94 o 
  -1   1  18      151.55      150.90     13.92 o 
   1   1  18     1842.18     1924.56     43.52 o 
   3   1  18        6.01       14.07      4.86 o 
   5   1  18     8279.82     8219.59    142.82 o 
   7   1  18      213.82      233.99     24.09 o 
   9   1  18      233.73      253.30     28.99 o 
  11   1  18      360.54      309.55     37.37 o 
  13   1  18      144.30      144.85     24.63 o 
 -14   2  18      408.22      522.12     62.53 o 
 -12   2  18      490.34      562.76     54.51 o 
 -10   2  18      311.59      314.11     36.41 o 
  -8   2  18     4680.60     4507.65    157.92 o 
  -6   2  18     1499.23     1494.85     66.54 o 
  -4   2  18     5967.19     5693.74    124.12 o 
  -2   2  18     8278.49     8195.41    119.79 o 
   0   2  18      756.10      745.73     30.43 o 
   2   2  18     1861.64     1837.33     49.25 o 
   4   2  18       46.89       31.53      9.79 o 
   6   2  18      548.08      526.68     39.82 o 
   8   2  18      710.73      760.69     47.77 o 
  10   2  18     3007.71     2762.07     87.21 o 
  12   2  18     1991.02     2024.92     92.66 o 
  14   2  18      940.37      997.66     74.85 o 
 -13   3  18        7.03      -18.09     18.09 o 
 -11   3  18       57.08       48.95     18.04 o 
  -9   3  18      585.43      665.02     53.38 o 
  -7   3  18      253.88      193.30     25.94 o 
  -5   3  18     3262.51     3070.90    130.66 o 
  -3   3  18     3699.16     3687.33    128.60 o 
  -1   3  18       27.50       39.36      9.64 o 
   1   3  18      815.02      763.14     46.19 o 
   3   3  18      537.09      481.56     35.47 o 
   5   3  18      221.97      221.63     35.31 o 
   7   3  18      942.33     1018.01     63.25 o 
   9   3  18      308.24      307.04     31.73 o 
  11   3  18      336.27      318.64     34.33 o 
  13   3  18      750.24      816.23     66.38 o 
 -12   4  18      165.74      161.30     28.07 o 
 -10   4  18     1047.78     1081.16     72.83 o 
  -8   4  18     1145.75     1253.88     73.68 o 
  -6   4  18     1001.02     1001.00     67.23 o 
  -4   4  18      346.83      351.68     50.55 o 
  -2   4  18     2413.15     2360.30    115.29 o 
   0   4  18     4617.90     4528.83    167.03 o 
   2   4  18     1409.57     1535.88     81.40 o 
   4   4  18     2520.39     2450.58     86.51 o 
   6   4  18     1432.94     1499.57     72.41 o 
   8   4  18      702.67      668.55     55.80 o 
  10   4  18      970.85     1058.79     67.43 o 
  -9   5  18      430.26      544.17     53.15 o 
  -7   5  18     2099.97     2151.46    113.00 o 
  -5   5  18     1644.01     1762.08    109.38 o 
  -3   5  18       10.22      -19.75     20.93 o 
  -1   5  18      185.27      236.59     41.01 o 
   1   5  18     1330.89     1091.43     97.89 o 
   3   5  18     1153.39     1105.30     91.21 o 
   5   5  18     1286.07     1406.34    114.11 o 
   7   5  18     1918.16     1956.25     84.48 o 
   9   5  18     1889.08     2090.51    146.86 o 
  -6   6  18      695.08      811.67    106.87 o 
  -4   6  18      525.80      507.28     65.55 o 
  -2   6  18      974.95      963.96     95.85 o 
   0   6  18     1588.98     1652.66    124.33 o 
   2   6  18      238.52      287.03     46.65 o 
   4   6  18       67.40      108.47     30.86 o 
 -13   1  19      880.19      916.54     80.94 o 
 -11   1  19       26.85       30.50     14.63 o 
  -9   1  19      291.42      324.67     35.58 o 
  -7   1  19     3791.36     3648.21    103.27 o 
  -5   1  19      326.25      358.58     29.37 o 
  -3   1  19     2407.78     2323.02     53.47 o 
  -1   1  19    12489.00    12072.72    157.24 o 
   1   1  19     5484.34     5543.18     87.15 o 
   3   1  19      140.73      133.77     14.31 o 
   5   1  19      471.90      462.47     32.36 o 
   7   1  19     2173.03     2152.50    103.65 o 
   9   1  19     1063.61     1033.50     61.13 o 
  11   1  19     1016.05      997.96     71.62 o 
  13   1  19     1636.83     1760.60     97.60 o 
 -14   2  19      180.64      205.63     36.40 o 
 -12   2  19        7.22       11.66     16.67 o 
 -10   2  19       42.88       31.48     14.14 o 
  -8   2  19       13.48       20.36     14.45 o 
  -6   2  19      622.09      638.25     46.99 o 
  -4   2  19      815.89      855.67     48.51 o 
  -2   2  19      114.16      116.03     12.37 o 
   0   2  19     2466.39     2425.16     54.10 o 
   2   2  19     3234.10     3111.77     77.73 o 
   4   2  19      139.02      149.01     19.05 o 
   6   2  19      948.47      992.69     51.75 o 
   8   2  19     1121.07     1019.46     61.68 o 
  10   2  19       11.03       25.16     11.90 o 
  12   2  19        9.49       24.01     17.09 o 
 -13   3  19      253.38      315.76     43.77 o 
 -11   3  19     1100.57     1027.31     71.57 o 
  -9   3  19      520.58      535.14     47.92 o 
  -7   3  19      452.97      475.22     41.92 o 
  -5   3  19    10063.02    10046.96    197.07 o 
  -3   3  19     6106.03     6277.29    139.81 o 
  -1   3  19     3288.23     3251.45     99.01 o 
   1   3  19     1388.63     1429.21     53.93 o 
   3   3  19     3649.28     3612.64     91.11 o 
   5   3  19     2002.93     1894.18     73.22 o 
   7   3  19     1835.05     1691.56     83.92 o 
   9   3  19     1334.95     1304.62     69.76 o 
  11   3  19     2586.20     2498.77    111.23 o 
 -10   4  19       12.21        9.65     17.31 o 
  -8   4  19      702.85      792.22     59.62 o 
  -6   4  19      292.33      331.25     35.22 o 
  -4   4  19      145.62      114.71     22.10 o 
  -2   4  19      188.07      203.56     37.36 o 
   0   4  19     1920.89     1931.82    115.65 o 
   2   4  19      150.89      159.08     20.94 o 
   4   4  19      283.89      320.44     31.26 o 
   6   4  19     1679.59     1738.60     73.77 o 
   8   4  19      540.30      518.14     43.94 o 
  10   4  19      237.14      287.89     35.46 o 
  -9   5  19      360.96      488.85     73.94 o 
  -7   5  19     1416.09     1380.88     88.19 o 
  -5   5  19      349.57      324.43     47.74 o 
  -3   5  19     2454.37     2463.73    129.98 o 
  -1   5  19      657.55      622.43     70.70 o 
   1   5  19      374.82      393.48     91.63 o 
   3   5  19      499.95      576.10     61.27 o 
   5   5  19      850.84      900.46     76.82 o 
   7   5  19       44.86       32.03     20.73 o 
  -4   6  19      446.69      576.76     73.78 o 
  -2   6  19     2902.97     3167.28    160.18 o 
   0   6  19     1490.79     1414.38    119.17 o 
   2   6  19     1516.86     1496.51    167.25 o 
   4   6  19     2596.66     2484.74    157.20 o 
 -14   0  20     1017.53     1046.86    129.85 o 
 -12   0  20      113.03       69.77     32.36 o 
 -10   0  20      989.13     1053.76    112.12 o 
  -8   0  20     1589.71     1561.51     96.60 o 
  -6   0  20     2140.32     2221.04    100.00 o 
  -4   0  20     2257.20     2261.77     77.70 o 
  -2   0  20     2625.88     2609.39     79.91 o 
   0   0  20      179.44      249.19     24.45 o 
   2   0  20     3863.01     4089.36     99.05 o 
   4   0  20     5661.42     5585.73    124.20 o 
   6   0  20     4722.56     4284.54    131.92 o 
   8   0  20     2035.94     2119.98    126.19 o 
  10   0  20     1007.97      939.46     96.69 o 
  12   0  20     2501.75     2347.44    188.59 o 
  14   0  20       90.75       60.21     24.25 o 
 -13   1  20       75.32       59.11     24.07 o 
 -11   1  20     1032.48      996.98     80.66 o 
  -9   1  20       88.64       75.52     17.46 o 
  -7   1  20         .51        1.68      9.41 o 
  -5   1  20      409.69      351.50     29.16 o 
  -3   1  20      253.60      280.18     20.39 o 
  -1   1  20        1.78       30.10     10.01 o 
   1   1  20     3650.09     3495.53     65.07 o 
   3   1  20     2389.90     2433.75     59.89 o 
   5   1  20        9.43       -8.40     10.78 o 
   7   1  20       45.09       34.44     10.86 o 
   9   1  20      475.19      508.53     49.27 o 
  11   1  20         .50       -7.25     12.72 o 
  13   1  20         .72       27.69     14.35 o 
 -12   2  20      964.70     1020.86     83.07 o 
 -10   2  20      708.48      635.05     54.61 o 
  -8   2  20     8484.15     8381.91    184.48 o 
  -6   2  20     3500.77     3529.22    100.49 o 
  -4   2  20       43.04       63.72     14.08 o 
  -2   2  20      717.27      734.82     32.52 o 
   0   2  20      299.06      303.06     23.57 o 
   2   2  20     1089.72     1032.42     67.20 o 
   4   2  20     3555.16     3635.88     96.44 o 
   6   2  20     8093.54     7832.92    150.09 o 
   8   2  20     1843.35     1614.46     69.03 o 
  10   2  20     1815.79     1842.21     84.20 o 
  12   2  20      633.03      694.47     63.90 o 
 -11   3  20       35.28       67.11     20.15 o 
  -9   3  20     1493.52     1440.09     80.56 o 
  -7   3  20     2379.74     2275.52     88.06 o 
  -5   3  20      640.70      575.21     44.74 o 
  -3   3  20      725.83      673.97     46.84 o 
  -1   3  20     1295.62     1312.07    114.27 o 
   1   3  20      536.01      547.80     36.21 o 
   3   3  20       78.96       57.20     16.35 o 
   5   3  20      822.31      862.36     50.46 o 
   7   3  20      521.67      488.38     39.98 o 
   9   3  20      192.36      179.12     24.69 o 
  11   3  20      360.16      412.81     40.12 o 
 -10   4  20      806.32      699.86     60.80 o 
  -8   4  20     1034.61     1139.05     72.29 o 
  -6   4  20     1472.92     1402.91     97.69 o 
  -4   4  20     1951.27     2002.61     90.59 o 
  -2   4  20     2520.52     2556.49    121.91 o 
   0   4  20     3223.17     2975.39    205.58 o 
   2   4  20     1810.09     1954.26     91.98 o 
   4   4  20     1004.10     1162.83     59.35 o 
   6   4  20     3802.49     3703.99    114.52 o 
   8   4  20     2499.90     2482.82    100.34 o 
  10   4  20      435.87      490.30     51.13 o 
  -7   5  20      155.68      199.29     42.57 o 
  -5   5  20       47.55       48.61     24.63 o 
  -3   5  20     1378.65     1428.90    106.78 o 
  -1   5  20     2435.34     2623.52    145.90 o 
   1   5  20     1047.29     1057.36     96.83 o 
   3   5  20     1111.22     1157.04    104.14 o 
   5   5  20     2436.88     2506.08     95.10 o 
   7   5  20      796.90      767.69     55.72 o 
  -4   6  20     1111.84     1238.65    106.86 o 
  -2   6  20       52.82       86.52     37.93 o 
   0   6  20       17.61         .19     24.82 o 
   2   6  20     1049.19     1044.79     99.29 o 
 -13   1  21      302.76      395.17     54.01 o 
 -11   1  21      702.63      712.41     70.29 o 
  -9   1  21     1420.25     1414.62     78.47 o 
  -7   1  21     1075.45     1072.60     63.72 o 
  -5   1  21     1800.89     1766.15     61.69 o 
  -3   1  21     2787.55     2749.29     85.75 o 
  -1   1  21     1594.16     1535.86     42.81 o 
   1   1  21      421.32      486.91     25.33 o 
   3   1  21      889.11      837.67     35.41 o 
   5   1  21     4024.40     3749.67    100.17 o 
   7   1  21      518.34      509.08     42.53 o 
   9   1  21      467.39      498.89     63.56 o 
  11   1  21      916.34      887.17     70.71 o 
  13   1  21     1175.71     1281.71     86.31 o 
 -12   2  21        5.45       18.14     18.40 o 
 -10   2  21      620.75      656.47     55.17 o 
  -8   2  21      466.23      474.97     44.72 o 
  -6   2  21      564.79      507.01     64.12 o 
  -4   2  21     1266.37     1207.95     58.47 o 
  -2   2  21     6360.41     6183.39    113.11 o 
   0   2  21     1148.85     1126.10     43.67 o 
   2   2  21     1767.33     1735.99     59.53 o 
   4   2  21     1031.87      862.35     47.37 o 
   6   2  21      118.94      129.23     17.83 o 
   8   2  21      465.53      410.05     35.09 o 
  10   2  21      158.09      155.46     28.13 o 
  12   2  21      862.43      946.84     76.98 o 
 -11   3  21      388.81      438.41     47.22 o 
  -9   3  21     3197.35     2991.80    123.66 o 
  -7   3  21     3944.87     3838.31    142.01 o 
  -5   3  21      457.80      431.86     38.20 o 
  -3   3  21     1488.81     1427.59     74.73 o 
  -1   3  21     3126.59     2990.29    125.23 o 
   1   3  21     2723.30     2817.77    114.16 o 
   3   3  21     6010.56     6309.41    139.77 o 
   5   3  21     1747.33     1609.85     69.55 o 
   7   3  21     4142.31     4090.61    187.26 o 
   9   3  21     1036.94     1051.61     62.26 o 
  11   3  21     1154.59     1187.63     78.35 o 
 -10   4  21        3.90       12.70     21.81 o 
  -8   4  21      493.95      465.30     46.63 o 
  -6   4  21       18.52        4.67     14.98 o 
  -4   4  21     1041.60     1201.57     89.07 o 
  -2   4  21      497.94      541.96     62.54 o 
   0   4  21     1301.44     1370.98    101.20 o 
   2   4  21      148.64      157.32     37.00 o 
   4   4  21       33.27       17.29     10.34 o 
   6   4  21      158.95      171.53     23.45 o 
   8   4  21      206.43      164.17     26.57 o 
  10   4  21       53.69       42.03     25.29 o 
  -7   5  21      936.51      830.95     84.63 o 
  -5   5  21      951.07      973.98     88.18 o 
  -3   5  21       30.15        8.21     45.90 o 
  -1   5  21      762.43      847.34    113.51 o 
   1   5  21     1447.60     1306.92    109.05 o 
   3   5  21       20.91        4.30     20.76 o 
   5   5  21     1303.27     1153.80     73.64 o 
   7   5  21      346.84      358.19     35.28 o 
  -2   6  21     2286.15     2640.19    188.86 o 
   0   6  21     2358.51     2766.21    163.30 o 
 -12   0  22      553.81      579.31     86.47 o 
 -10   0  22     1191.81     1068.33    115.08 o 
  -8   0  22     4327.82     4144.83    187.36 o 
  -6   0  22     1041.16      966.78     76.07 o 
  -4   0  22      236.30      235.86     28.50 o 
  -2   0  22    11995.49    12351.92    235.83 o 
   0   0  22     2697.68     2825.99     92.29 o 
   2   0  22     3927.35     4025.62    105.39 o 
   4   0  22     2683.61     2517.61    134.06 o 
   6   0  22     3490.89     3239.20    156.10 o 
   8   0  22     1218.95     1327.87    114.54 o 
  10   0  22       25.32      -12.71     18.75 o 
  12   0  22      839.89     1047.51    111.75 o 
 -13   1  22       18.77       51.38     21.93 o 
 -11   1  22       85.80       62.22     20.58 o 
  -9   1  22        7.94       21.98     17.26 o 
  -7   1  22       83.87       79.45     16.24 o 
  -5   1  22      509.64      516.35     37.87 o 
  -3   1  22      157.76      152.84     15.27 o 
  -1   1  22      160.44      158.89     15.35 o 
   1   1  22       27.40       24.63      7.51 o 
   3   1  22      180.03      141.23     17.74 o 
   5   1  22      295.27      199.33     21.69 o 
   7   1  22       96.69       70.69     15.64 o 
   9   1  22      147.25      108.77     22.80 o 
  11   1  22      850.19      891.36     72.34 o 
 -12   2  22     2485.53     2378.35    128.72 o 
 -10   2  22     1644.32     1612.36     88.86 o 
  -8   2  22      173.80      147.09     24.01 o 
  -6   2  22       32.20       40.50     13.96 o 
  -4   2  22      181.26      149.81     21.25 o 
  -2   2  22      307.84      328.78     25.08 o 
   0   2  22     7103.63     7053.23    122.91 o 
   2   2  22     4657.66     4582.20    104.36 o 
   4   2  22     4251.61     3873.61    114.90 o 
   6   2  22     3066.28     2965.53    108.84 o 
   8   2  22      522.81      572.21     40.87 o 
  10   2  22      484.33      542.43     55.08 o 
  12   2  22      440.54      512.22     56.87 o 
 -11   3  22      636.39      628.32     57.68 o 
  -9   3  22       20.02       13.14     13.45 o 
  -7   3  22       15.57       12.23     16.78 o 
  -5   3  22      112.56       95.43     18.87 o 
  -3   3  22      118.50       87.59     16.84 o 
  -1   3  22       26.65       13.45     14.51 o 
   1   3  22      704.31      693.41     43.73 o 
   3   3  22      718.34      745.89     52.51 o 
   5   3  22     1059.40     1120.56     58.19 o 
   7   3  22      807.07      790.08     51.44 o 
   9   3  22       71.25       86.53     22.50 o 
  11   3  22      420.42      443.38     59.41 o 
 -10   4  22      239.39      267.09     45.36 o 
  -8   4  22      823.21      816.30     63.10 o 
  -6   4  22     1417.25     1360.73    106.07 o 
  -4   4  22     1318.23     1432.33    115.90 o 
  -2   4  22     2067.01     2176.88    117.41 o 
   0   4  22     1138.99     1075.38     93.08 o 
   2   4  22     3466.25     3389.32    136.80 o 
   4   4  22     2793.50     2737.00    101.67 o 
   6   4  22      885.70      917.66     55.82 o 
   8   4  22      840.50      833.92     61.31 o 
  -7   5  22     1135.37     1328.22    105.80 o 
  -5   5  22      840.58      995.69     91.34 o 
  -3   5  22     1115.61     1250.08    100.89 o 
  -1   5  22     1028.53     1182.23    102.34 o 
   1   5  22      438.96      557.99     69.25 o 
   3   5  22      897.03      871.42     90.65 o 
   5   5  22     1415.33     1442.86     83.01 o 
 -13   1  23     1010.55     1093.64     90.69 o 
 -11   1  23       21.71       22.59     18.70 o 
  -9   1  23     1173.24     1302.09     77.64 o 
  -7   1  23     2634.75     2637.49     92.19 o 
  -5   1  23     1837.74     1804.63     88.63 o 
  -3   1  23     1979.01     2005.97     59.47 o 
  -1   1  23     4246.35     4152.69     78.55 o 
   1   1  23     2291.71     2269.52     65.12 o 
   3   1  23      516.59      537.56     35.76 o 
   5   1  23     1245.99     1351.17     54.88 o 
   7   1  23      672.34      704.44     51.46 o 
   9   1  23     1191.85     1288.26     84.09 o 
  11   1  23     2180.60     2325.20    117.25 o 
 -12   2  23      171.61      161.50     28.39 o 
 -10   2  23      279.74      298.06     34.91 o 
  -8   2  23     2998.56     2982.16    126.66 o 
  -6   2  23     2972.39     2897.13    107.05 o 
  -4   2  23      626.36      591.35     43.83 o 
  -2   2  23        3.08        2.16      8.13 o 
   0   2  23      904.05      862.84     66.19 o 
   2   2  23      398.80      465.01     34.97 o 
   4   2  23      201.24      141.00     18.81 o 
   6   2  23      976.63     1094.74     57.63 o 
   8   2  23      193.02      183.56     27.50 o 
  10   2  23      191.86      196.79     32.05 o 
 -11   3  23      679.79      639.87     60.09 o 
  -9   3  23      196.28      216.13     30.72 o 
  -7   3  23     1190.59     1256.36     73.10 o 
  -5   3  23      157.94      163.01     27.56 o 
  -3   3  23     4407.86     4486.07    150.99 o 
  -1   3  23     8287.16     8305.70    233.27 o 
   1   3  23      942.05      954.58     51.57 o 
   3   3  23     1160.61     1325.09     60.08 o 
   5   3  23     2285.21     2359.20     79.90 o 
   7   3  23     1387.35     1235.25     64.29 o 
   9   3  23      317.62      267.67     29.57 o 
  -8   4  23      943.90      899.63     74.62 o 
  -6   4  23      409.50      390.45     42.19 o 
  -4   4  23      474.35      546.50     68.75 o 
  -2   4  23      694.63      701.54     70.74 o 
   0   4  23      419.48      400.44     57.25 o 
   2   4  23      157.71      112.31     25.37 o 
   4   4  23     1309.43     1336.77     65.62 o 
   6   4  23       29.27       21.54     13.47 o 
   8   4  23       15.92        4.36     13.63 o 
  -5   5  23      785.93      953.99     92.29 o 
  -3   5  23      411.71      499.92     65.28 o 
  -1   5  23      130.43      147.36     41.29 o 
   1   5  23      997.54     1028.80     98.54 o 
   3   5  23      170.74      182.00     39.91 o 
   5   5  23      729.65      779.63     60.05 o 
 -12   0  24     1541.92     1752.58    160.85 o 
 -10   0  24      969.21      850.33    103.81 o 
  -8   0  24     2076.02     2071.16    144.18 o 
  -6   0  24     4357.82     4561.78    157.81 o 
  -4   0  24     1881.37     2084.43     96.94 o 
  -2   0  24     6881.90     6814.21    158.49 o 
   0   0  24     3448.23     3803.50    103.76 o 
   2   0  24     2064.58     2200.33     91.10 o 
   4   0  24     3244.68     3211.84    113.61 o 
   6   0  24     3990.12     3986.52    185.00 o 
   8   0  24      114.76      140.49     38.27 o 
  10   0  24     1732.97     1680.03    209.33 o 
  12   0  24      118.21      163.40     32.43 o 
 -11   1  24      567.95      661.10     67.20 o 
  -9   1  24     1432.78     1487.57     83.21 o 
  -7   1  24       48.50       46.25     13.56 o 
  -5   1  24      163.04      180.41     31.48 o 
  -3   1  24        7.98        6.75      7.70 o 
  -1   1  24      145.70      220.65     17.87 o 
   1   1  24      892.95      776.17     37.64 o 
   3   1  24       86.10       72.84     12.92 o 
   5   1  24      623.13      531.32     43.14 o 
   7   1  24      884.71      933.15     70.63 o 
   9   1  24        4.08        4.26     15.32 o 
  11   1  24      268.26      310.80     43.92 o 
 -10   2  24       82.39       91.97     20.70 o 
  -8   2  24      553.01      574.68     48.67 o 
  -6   2  24       17.67        4.57     10.03 o 
  -4   2  24     3300.91     3109.02     93.65 o 
  -2   2  24     6202.59     5992.40    137.22 o 
   0   2  24     3470.80     3269.02     99.76 o 
   2   2  24     1443.77     1545.85     60.42 o 
   4   2  24     1979.93     1948.09     69.95 o 
   6   2  24      711.40      677.64     45.78 o 
   8   2  24     1388.05     1376.74     76.43 o 
  10   2  24      195.01      259.89     38.38 o 
  -9   3  24      454.54      463.25     44.23 o 
  -7   3  24       25.29       34.56     14.84 o 
  -5   3  24      291.73      230.89     31.44 o 
  -3   3  24     2603.77     2348.15    108.47 o 
  -1   3  24     2003.66     1979.21    104.38 o 
   1   3  24      928.34      916.64     60.73 o 
   3   3  24     1382.77     1368.86     61.86 o 
   5   3  24     1529.62     1738.77     94.97 o 
   7   3  24      447.56      415.95     41.15 o 
   9   3  24      144.19      174.74     24.57 o 
  -8   4  24      668.53      743.18     68.08 o 
  -6   4  24     1075.76     1095.80    125.94 o 
  -4   4  24      453.97      397.06     52.77 o 
  -2   4  24     1243.46     1365.80     98.60 o 
   0   4  24     1382.26     1424.13    106.73 o 
   2   4  24      296.73      327.53     42.87 o 
   4   4  24      534.02      637.39     47.06 o 
   6   4  24      554.96      484.31     39.87 o 
   8   4  24       38.59       40.64     16.00 o 
  -5   5  24       27.38       25.79     20.82 o 
  -3   5  24       62.46       26.51     30.82 o 
  -1   5  24     1314.17     1640.56    120.97 o 
   1   5  24     1243.59     1216.78    106.09 o 
   3   5  24     1062.67     1147.04    125.02 o 
 -11   1  25     1184.14     1297.59     94.10 o 
  -9   1  25     3671.26     3653.06    132.14 o 
  -7   1  25     2521.35     2512.52     93.38 o 
  -5   1  25     2028.21     1976.64     77.03 o 
  -3   1  25     3216.10     3145.90    109.26 o 
  -1   1  25     2825.49     2942.15     72.25 o 
   1   1  25      194.01      292.99     23.29 o 
   3   1  25     1258.14     1218.25     68.78 o 
   5   1  25     3983.24     3580.09    105.52 o 
   7   1  25     3867.05     3928.72    134.74 o 
   9   1  25     1272.17     1200.33     86.96 o 
  11   1  25      706.88      777.31     73.78 o 
 -10   2  25      994.20      907.05     67.72 o 
  -8   2  25       96.54       96.35     18.75 o 
  -6   2  25       17.98       26.25     20.98 o 
  -4   2  25      946.12      859.16     72.97 o 
  -2   2  25     1583.57     1581.53     94.97 o 
   0   2  25      108.83      128.66     18.58 o 
   2   2  25      819.75      774.09     46.51 o 
   4   2  25      548.05      554.35     40.33 o 
   6   2  25      909.90      938.45     62.67 o 
   8   2  25      160.73      137.24     23.56 o 
  10   2  25      387.87      500.65     60.11 o 
  -9   3  25      106.74       54.76     21.88 o 
  -7   3  25     3576.89     3219.46    133.20 o 
  -5   3  25     3518.86     3363.75    118.72 o 
  -3   3  25      551.28      591.51     60.86 o 
  -1   3  25       75.62       77.84     28.32 o 
   1   3  25     1968.83     1995.59     98.70 o 
   3   3  25      227.22      195.86     23.10 o 
   5   3  25     1228.04     1170.31     63.35 o 
   7   3  25     1874.02     1828.94     95.96 o 
   9   3  25     1685.38     1934.91    103.00 o 
  -6   4  25      687.23      643.38     73.93 o 
  -4   4  25      597.80      555.14     64.82 o 
  -2   4  25      167.16      187.50     34.68 o 
   0   4  25      755.08      859.07     82.22 o 
   2   4  25       23.74       49.78     17.48 o 
   4   4  25       80.67       64.96     24.15 o 
   6   4  25      196.66      224.78     27.44 o 
  -3   5  25       64.77       74.32     66.34 o 
  -1   5  25      202.60      198.88     34.39 o 
   1   5  25       32.37       39.46     24.23 o 
 -10   0  26      973.29      966.32    114.23 o 
  -8   0  26     3474.05     3576.40    179.90 o 
  -6   0  26     1656.22     1820.54    125.75 o 
  -4   0  26     2648.87     2847.31    115.97 o 
  -2   0  26     2039.50     2038.33     78.84 o 
   0   0  26     6051.58     6160.60    211.14 o 
   2   0  26     6003.43     5693.20    167.29 o 
   4   0  26     1843.31     1838.45    133.63 o 
   6   0  26     5498.96     4921.61    471.14 o 
   8   0  26       23.40       27.38     24.86 o 
  10   0  26     2815.33     2714.59    190.61 o 
 -11   1  26       32.64       29.68     17.03 o 
  -9   1  26      217.17      241.71     36.14 o 
  -7   1  26       43.02       43.13     20.07 o 
  -5   1  26       18.19       33.46     12.19 o 
  -3   1  26      215.57      213.05     20.55 o 
  -1   1  26      773.12      820.29     41.47 o 
   1   1  26      217.13      151.84     18.40 o 
   3   1  26        1.85        -.47     10.34 o 
   5   1  26       27.70       33.09     12.24 o 
   7   1  26       50.16       33.49     20.48 o 
   9   1  26       43.09       30.87     22.00 o 
 -10   2  26      423.83      500.41     46.98 o 
  -8   2  26     2003.91     1986.19    132.03 o 
  -6   2  26     3134.28     3066.84    105.86 o 
  -4   2  26      603.25      546.09     49.39 o 
  -2   2  26     3414.46     3380.93    190.28 o 
   0   2  26     1665.83     1702.56     74.48 o 
   2   2  26      523.77      540.88     39.22 o 
   4   2  26     3937.17     3856.83    101.76 o 
   6   2  26      348.99      387.17     39.48 o 
   8   2  26      889.30      964.18     78.24 o 
  -9   3  26        4.22       17.66     17.14 o 
  -7   3  26     2311.79     2259.84    111.15 o 
  -5   3  26     1020.86     1051.13     71.67 o 
  -3   3  26     1333.68     1210.44     88.29 o 
  -1   3  26     2374.24     2437.02    115.26 o 
   1   3  26     1487.48     1419.79     87.42 o 
   3   3  26      465.38      552.01     42.15 o 
   5   3  26      712.89      858.68     55.73 o 
   7   3  26      218.19      207.60     28.93 o 
  -6   4  26       23.67       79.84     22.55 o 
  -4   4  26      145.97      153.50     33.18 o 
  -2   4  26      180.68      245.01     42.11 o 
   0   4  26      475.78      396.11     57.33 o 
   2   4  26       79.44       62.08     29.93 o 
   4   4  26       21.39       44.22     21.00 o 
   6   4  26     1379.86     1468.23     73.71 o 
  -9   1  27     1898.42     1838.27    104.27 o 
  -7   1  27     2291.08     2332.00    143.68 o 
  -5   1  27      695.29      759.93     53.88 o 
  -3   1  27      722.47      839.20     49.69 o 
  -1   1  27     3163.31     3098.11     83.75 o 
   1   1  27     2142.42     2143.71     68.41 o 
   3   1  27     4409.94     4282.36    117.78 o 
   5   1  27     3404.01     3178.09    103.76 o 
   7   1  27     1908.81     1880.17    105.60 o 
   9   1  27     2418.21     2516.63    125.47 o 
  -8   2  27      921.57      914.95     96.17 o 
  -6   2  27      474.93      475.77     51.15 o 
  -4   2  27      777.88      842.71     62.89 o 
  -2   2  27      748.70      704.27     56.50 o 
   0   2  27      574.53      607.57     47.04 o 
   2   2  27      340.13      313.05     33.82 o 
   4   2  27     1600.47     1681.30     67.71 o 
   6   2  27     1473.47     1663.28     84.96 o 
   8   2  27      214.83      184.42     34.00 o 
  -7   3  27      181.14      141.81     23.30 o 
  -5   3  27       73.42       57.84     20.75 o 
  -3   3  27     1249.79     1417.59     93.62 o 
  -1   3  27      258.16      210.42     35.50 o 
   1   3  27      855.81      811.94    135.80 o 
   3   3  27      992.98     1122.29     62.20 o 
   5   3  27     3976.12     4207.20    120.93 o 
   7   3  27     1855.48     1996.25    139.86 o 
  -4   4  27       16.32       52.05     15.48 o 
  -2   4  27      540.24      556.88     64.10 o 
   0   4  27      123.84      114.00     28.55 o 
   2   4  27      121.94      142.23     27.55 o 
   4   4  27     2869.05     3123.25    137.49 o 
 -10   0  28      588.72      603.28     86.02 o 
  -8   0  28     1619.02     1718.61    138.98 o 
  -6   0  28       51.18       63.26     21.32 o 
  -4   0  28     4806.67     4889.12    167.15 o 
  -2   0  28     7768.41     7467.66    179.56 o 
   0   0  28     3586.99     3558.69    131.36 o 
   2   0  28     1876.24     1757.15    133.95 o 
   4   0  28     1552.97     1404.72    124.61 o 
   6   0  28     3504.63     3550.80    194.30 o 
   8   0  28     7565.72     7913.46    318.58 o 
  -9   1  28       17.36       30.71     16.86 o 
  -7   1  28        2.80       -4.64     13.03 o 
  -5   1  28       17.87       40.55     13.23 o 
  -3   1  28      417.97      387.09     35.55 o 
  -1   1  28      291.51      351.12     29.98 o 
   1   1  28      221.99      211.41     25.03 o 
   3   1  28      725.93      731.64     52.37 o 
   5   1  28       88.75      129.20     26.10 o 
   7   1  28      602.77      642.12     64.21 o 
   9   1  28      387.17      439.73     58.34 o 
  -8   2  28      497.18      569.89     49.60 o 
  -6   2  28     1608.98     1565.83    103.82 o 
  -4   2  28      656.71      678.87     56.49 o 
  -2   2  28     2392.16     2222.20    116.60 o 
   0   2  28     2715.65     2618.06     91.94 o 
   2   2  28      437.08      489.52     37.38 o 
   4   2  28      688.11      694.79     54.70 o 
   6   2  28     1445.12     1519.94     82.82 o 
   8   2  28      144.68      140.28     32.42 o 
  -7   3  28      329.00      427.10     44.39 o 
  -5   3  28      741.60      766.92     73.64 o 
  -3   3  28     1095.92      982.51     80.46 o 
  -1   3  28      780.54      878.98    122.54 o 
   1   3  28     1174.55     1191.59     80.60 o 
   3   3  28      180.95      221.38     31.15 o 
   5   3  28      699.46      635.13     47.19 o 
  -2   4  28       76.49       41.97     20.16 o 
   0   4  28       28.88       10.56     17.91 o 
   2   4  28     1192.65     1471.21    100.05 o 
  -9   1  29      574.78      531.20     99.54 o 
  -7   1  29      873.69      990.41     80.00 o 
  -5   1  29      790.45      679.63     63.48 o 
  -3   1  29     1885.75     1877.19     77.66 o 
  -1   1  29     2964.69     2962.05     96.57 o 
   1   1  29     1368.91     1376.92     71.52 o 
   3   1  29     2494.41     2509.98     97.78 o 
   5   1  29     4562.00     4599.80    155.96 o 
   7   1  29     1368.05     1441.43    100.53 o 
  -8   2  29      708.65      795.32     67.75 o 
  -6   2  29       16.29       12.97     15.15 o 
  -4   2  29      160.56      147.45     34.23 o 
  -2   2  29      211.46      259.88     32.25 o 
   0   2  29     1301.02     1294.60     76.15 o 
   2   2  29      389.09      445.66     41.40 o 
   4   2  29      674.22      629.22     52.40 o 
   6   2  29      897.62      916.39     92.57 o 
  -5   3  29      316.92      330.19     46.13 o 
  -3   3  29      485.55      422.49     50.42 o 
  -1   3  29     1780.49     1953.55    129.31 o 
   1   3  29     2857.05     3094.29    123.61 o 
   3   3  29     1307.39     1555.71     96.75 o 
   5   3  29      805.06      809.76     64.09 o 
  -8   0  30     2531.10     3015.09    166.70 o 
  -6   0  30     2609.33     2742.65    147.21 o 
  -4   0  30     1841.90     1858.31    107.20 o 
  -2   0  30     1195.24     1362.52    115.88 o 
   0   0  30     1784.34     1929.88     99.99 o 
   2   0  30      600.61      589.39    134.17 o 
   4   0  30     8630.49     9281.63    430.64 o 
   6   0  30     1426.88     1564.57    145.70 o 
  -7   1  30      305.86      342.74     44.30 o 
  -5   1  30        9.48       22.93     16.11 o 
  -3   1  30        2.28       21.28     26.64 o 
  -1   1  30      210.37      237.34     25.98 o 
   1   1  30       75.06       97.19     24.90 o 
   3   1  30       77.35       90.20     19.81 o 
   5   1  30      764.78      967.05     80.38 o 
   7   1  30      259.72      249.56     50.33 o 
  -6   2  30      927.64      927.03     71.04 o 
  -4   2  30     1142.08     1304.47     92.49 o 
  -2   2  30     1759.70     1837.40     89.38 o 
   0   2  30      109.30      122.02     23.03 o 
   2   2  30      815.52      788.52     77.75 o 
   4   2  30       39.36       60.09     17.46 o 
   6   2  30      494.29      478.12     61.60 o 
  -3   3  30     1425.44     1720.30    157.01 o 
  -1   3  30      200.34      274.48     40.68 o 
   1   3  30       67.43      130.83     25.33 o 
   3   3  30      108.39      136.56     28.10 o 
  -5   1  31      166.34      197.87     27.01 o 
  -3   1  31     1025.64     1066.28     74.29 o 
  -1   1  31     1799.56     1921.76    155.01 o 
   1   1  31     1983.64     2153.91    102.15 o 
   3   1  31      798.32      742.61     68.43 o 
   5   1  31      131.14       64.22     26.16 o 
  -4   2  31      156.03      116.19     24.35 o 
  -2   2  31       71.24       37.83     32.14 o 
   0   2  31      108.82      122.61     22.96 o 
   2   2  31      385.67      370.57     46.50 o 
   4   2  31      558.10      577.28     52.05 o 
  -4   0  32      506.32      479.91     89.63 o 
  -2   0  32      926.60      862.02     93.65 o 
   0   0  32     2462.97     2858.01    300.36 o 
   2   0  32      123.09      106.01     38.97 o 
   4   0  32     1590.14     1409.64    152.55 o 
  -5   1  32       32.10       17.04     20.35 o 
  -3   1  32       17.30       52.54     16.71 o 
  -1   1  32      103.85      125.89     39.22 o 
   1   1  32      838.54     1007.77     75.25 o 
   3   1  32       12.16        8.97     19.94 o 
  -2   2  32      571.47      594.65     70.68 o 
   0   2  32       18.81       16.61     17.42 o 
   2   2  32      151.73      202.37     36.79 o 
  -1   1  33      639.47      658.29    133.76 o 
   1   1  33       44.24       36.35     35.08 o 
                                                 
